# Supplementary material for: Stability of Metabolic Correlations under Changing Environmental Conditions in Escherichia coli – A Systems Approach
Source: PLoS One. 2009 Oct 15;4(10):e7441. doi: 10.1371/journal.pone.0007441 (PMC2759078; doi:10.1371/journal.pone.0007441)
Supplement: Table S1 — Basic information about metabolites analyzed in this study. It concerns: metabolites quantification, their variance of its concentration in different conditions, reference to significant accumulation or degradation, basic network properties and KEGG identifiers. (0.10 MB XLS) [file pone.0007441.s003.xls]

## Sheet: Sheet1
	Quantification			Metabolite variance						Accumulation/degradation						Basic network properties																	Metabolic pathways overlap
metabolite name	average observed peak intensity	maximal observed peak intensity	quantification comment	control	cold stress	heat stress	lactose shift	oxidative stress	average variance	control	cold stress	heat stress	lactose shift	oxidative stress	any condition	control network - degree	control specific network - degree	cold stress network - degree	cold stress specific network - degree	heat stress network - degree	heat stress specific network - degree	oxidative stress network - degree	oxidative stress specific network - degree	lactose shift network - degree	lactose shift specific network - degree	temperature stress network - degree	temperature stress specific network - degree	stress network - degree	stress specific network - degree	stable network - degree	stable network - betweenness	stable network component	KEGG Ligand identifier	EcoCyc presence	EcoCyc degree	EcoCyc betweenness
2-amino-2-methyl-3-hydroxypropanoic acid	749.792	7047.12		0.0361911	0.0156413	0.0346072	0.0102458	0.0527836	0.0283195	0	0	0	0	0	0	4	4	3	1	16	12	15	11	0	0	4	2	2	1	3	0.000288761	A
2-aminobutyric acid	5122.86	42737.8		0.0257202	0.0163648	0.111391	0.385519	0.569432	0.270677	0	0	0	0	0	0	7	2	7	3	16	8	1	0	17	5	6	2	12	5	9	0.00234439	A	C02261	yes
2-hydroxybutyric acid-503	1280.05	10138.3		0.0303676	0.0138366	0.0272236	0.0210247	0.042646	0.0261828	0	0	0	0	0	0	0	0	0	0	0	0	0	0	0	0	0	0	0	0	0	0	orphan
2-ketobutyric acid	391.987	10460.8		0.0350781	0.0154359	0.0251963	0.788373	1.23163	0.515159	0	0	0	0	0	0	7	2	1	0	1	0	1	0	14	8	2	0	0	0	4	0.000373984	A	C00026	yes	47	0.0555915
4-Aminobutyric acid	54046.8	537984		0.0191091	0.00902912	0.0138097	0.0823907	0.00690257	0.028033	1	0	1	0	0	1	7	5	2	2	11	8	0	0	1	0	0	0	0	0	1	0	A	C00334	yes	5	6.68749e-05
6-hydroxynicotinic acid	849.334	5272.58		0.0411123	0.0186424	0.201843	0.015632	0.0447933	0.0702277	0	0	0	0	0	0	0	0	2	2	0	0	0	0	0	0	0	0	0	0	0	0	orphan
6-phosphogluconic acid	2159.01	34726		0.031141	0.0837133	0.027454	0.368802	0.325953	0.201481	0	0	0	0	0	0	0	0	2	0	0	0	2	0	5	3	0	0	4	2	2	0	F	C00668	yes	9	0.0288607
Acetamide, 2,2,2-trifluoro-N-methyl-N-(trimethylsilyl) PRED	12057	59362.8		0.00390446	0.00388706	0.003042	0.117354	0.0489683	0.0433129	1	0	0	0	1	1	2	1	3	2	2	1	0	0	1	1	2	0	2	0	1	0	J
Adipic acid	998	15924		0.292989	0.229149	2.80847	0.0353678	0.687833	0.940206	0	0	0	0	0	0	0	0	0	0	0	0	0	0	2	2	0	0	0	0	0	0	orphan	C06104	yes
Alanine	123000	2043839		0.0172318	0.00957579	0.039039	0.0861483	0.0342407	0.042251	1	1	1	1	1	1	3	1	4	2	21	11	1	1	9	6	4	0	18	7	12	0.0038922	A	C01401	yes	18	0.0376053
alanyl-L-alanine	36815.5	294112		0.0247812	0.0159893	0.0937936	0.0283028	0.00645609	0.0361355	0	0	0	0	0	0	8	3	1	0	22	15	4	1	1	0	2	0	4	2	7	0.000583253	A	C00993	D-alanyl-D-alanine
aliphatic acid methyl ester 02	579.833	11273.6		0.0523682	0.204491	0.0425492	0.0571956	0.153779	0.114504	0	0	0	0	0	0	0	0	0	0	0	0	0	0	1	1	0	0	0	0	0	0	orphan
arginine	1905.66	22813.8		0.0461174	0.0629543	0.0896225	0.537764	0.0590624	0.187351	0	0	0	0	0	0	1	0	0	0	15	14	0	0	0	0	0	0	0	0	0	0	orphan	C00062	yes	5	0.000434087
asparagine	5600.9	68181.2		0.0571174	0.0151882	0.0259994	0.204702	0.0724071	0.0795741	0	0	0	0	0	0	8	7	0	0	4	3	0	0	10	0	0	0	0	0	0	0	orphan	C00152	yes
Aspartic acid	5800	31245		0.0248221	0.0105785	0.0250728	0.0576726	0.233061	0.0815962	1	1	0	1	1	1	1	1	2	2	3	2	10	6	1	1	0	0	2	1	3	0	A	C00049	yes	3	0
Benzoic acid	3613	65488		0.0522177	0.245166	0.041589	0.0830312	0.0373952	0.101795	0	0	0	0	0	0	0	0	0	0	2	2	1	0	1	1	0	0	0	0	0	0	orphan	C00568	yes	7	0.00319852
Benzoic acid, 4-hydroxy	4155	32893		0.0112241	0.00646983	0.00645036	0.0138858	0.0124296	0.00980889	0	0	0	0	0	0	20	9	1	0	9	4	13	3	5	2	2	0	12	3	12	0.0243235	A	C00230	yes	4	0.0068908
beta-Alanine	595	38267		0.0291266	0.0974628	0.0209694	0.333619	0.310785	0.190709	1	0	1	1	0	1	0	0	1	1	7	6	0	0	5	1	0	0	0	0	0	0	orphan	C00099	yes	3	0.00196069
cysteine	1457.1	20697		0.043866	0.0146874	0.0530458	0.0134605	0.0685141	0.0374269	0	0	0	0	0	0	2	0	7	5	1	1	12	7	0	0	0	0	6	3	6	0.00277094	A	C00097	yes	16	0.0179271
cytosine	664.437	34954.1		0.386459	0.281966	0.313353	0.661788	0.0569829	0.328522	0	0	0	0	0	0	0	0	1	1	0	0	0	0	1	0	0	0	0	0	0	0	orphan	C00380	yes	7	0.00313884
dihydroorotic acid	1525.8	18078.6		0.0426182	0.0671824	0.0182934	0.0185511	0.0361446	0.0350428	0	0	0	0	0	0	7	6	2	2	1	1	0	0	3	3	0	0	0	0	0	0	orphan	C00295	yes	2	3.53313e-05
dodecanoic acid	2004.89	46802.1		0.0498017	0.0379599	0.0150926	0.106207	0.025326	0.0461463	0	0	0	0	0	0	1	0	0	0	1	0	0	0	1	0	0	0	2	0	1	0	I
Ethanimidic acid, N-(trimethylsilyl)-, trimethylsilyl ester	354.353	4449.89		0.0327414	0.0127557	0.044859	0.478806	0.223484	0.189976	1	0	1	1	0	1	0	0	0	0	0	0	0	0	12	11	0	0	0	0	0	0	orphan
Ethanolamine	17000	170343		0.011487	0.00750499	0.0323894	0.00753731	0.0146346	0.0155166	0	0	0	0	0	0	0	0	11	7	19	12	2	0	0	0	8	4	0	0	1	0	A	C00189	yes	1	0
Fumaric acid	55100	440208		0.0107219	0.0189331	0.0832434	0.0423585	0.0589396	0.0508687	1	1	1	1	0	1	7	6	1	1	17	13	0	0	3	2	0	0	0	0	4	0	A	C00122	yes	8	0.00213534
Glucose 6-phosphate	2120	44243		0.0239475	0.132992	0.0368007	0.672989	0.364918	0.301925	1	0	1	0	1	1	1	0	2	0	0	0	2	0	3	1	0	0	4	1	2	0	F	C00668	yes
Glutamic acid	520000	893981	often overloaded	0.0383085	0.00520137	0.00729641	0.0355446	0.154439	0.0506205	1	1	1	0	1	1	12	8	0	0	12	8	7	3	3	1	0	0	6	3	7	0.0003812	A	C00025	yes	25	0.0534462
Glutamic acid, N-acetyl	1104	29694		0.281968	0.154744	0.124269	0.0383259	0.281799	0.149784	1	0	1	0	0	1	1	1	1	1	0	0	0	0	1	0	0	0	0	0	0	0	orphan	C00624	yes	1	0
Glutamine	16000	284237		0.00950591	0.0167891	0.0158316	0.140058	0.067574	0.0600631	0	0	0	0	0	0	0	0	1	1	2	2	7	6	12	9	0	0	2	1	2	0	A	C00064	yes
Glutamine, N-acetyl	49282.2	844716		0.06183	0.0138349	0.274557	0.197137	0.047276	0.133201	0	0	0	0	0	0	2	2	0	0	6	6	0	0	0	0	0	0	0	0	6	0.000526533	A
Glutaric acid, 2-hydroxy	3162	81835		0.0110782	0.00692688	0.00922361	0.00892932	0.0046698	0.0074374	1	1	0	0	0	1	13	5	6	4	3	1	0	0	2	0	0	0	4	1	9	0.00637764	A	C05946	yes	2	0
Glyceric acid-3-phosphate	3845	40143		0.0188952	0.015955	0.0441286	0.200096	0.10566	0.0914598	1	0	1	1	1	1	0	0	0	0	1	1	3	1	4	2	0	0	0	0	0	0	orphan	C00197	yes	5	0.000771294
Glycerol	10073	165951		0.0559711	3.52718	0.12314	0.0241905	0.0685645	0.93577	1	0	0	1	0	1	4	3	0	0	1	1	0	0	0	0	0	0	0	0	0	0	orphan	C00116	yes	4	0.0135046
Glycerol-3-phosphate	38692	283433		0.0272517	0.017684	0.0329377	0.0314714	0.0211301	0.0258058	0	0	0	0	0	0	0	0	0	0	3	3	0	0	9	9	0	0	0	0	0	0	orphan	C00093	yes	7	0.00977791
Glycine	36315	416027		0.0115342	0.824778	0.0217915	0.882632	0.255096	0.496074	0	0	0	0	0	0	1	1	1	0	4	4	0	0	1	0	0	0	2	1	1	0	K	C00037	yes	13	0.0095183
Glycolic acid	1676	65396		0.00827915	0.0405085	0.0380576	0.0452641	0.150192	0.0685056	0	0	0	0	0	0	1	1	4	3	4	4	1	1	0	0	0	0	2	1	1	0	M	C00160	yes	3	0.00307064
heptadecanoic acid	19728	211861		0.135436	0.014319	0.00708592	0.00536351	0.0329222	0.0149227	0	0	0	0	0	0	1	0	3	0	2	1	3	0	2	0	2	0	4	2	3	0	C
Hexacosanoic acid	293	3067		0.0262338	0.0429004	0.0267478	0.0332412	0.0336253	0.0341287	0	0	0	0	0	0	0	0	0	0	1	1	2	1	1	1	0	0	0	0	0	0	orphan	C00249	yes
Isoleucine	5645	214695		0.0399871	0.0127894	0.0101259	0.0532472	2.26617	0.585583	1	1	0	0	0	1	1	1	3	3	3	1	6	4	0	0	0	0	2	1	2	0.000391848	A	C00407	yes	3	0
isopropylmalic acid	3110.81	22120.9		0.0205701	0.00497238	0.124769	0.022501	0.0764795	0.0571806	0	0	0	0	0	0	18	10	0	0	15	5	0	0	14	4	0	0	12	3	11	0.00151655	A	C02504 & C04411	2-isopropylmalate & 3-isopropylmalate
Leucine	12744	88408		0.0104745	0.00666124	0.0895736	0.168465	0.141746	0.101612	1	1	1	1	0	1	0	0	7	5	0	0	2	1	15	10	0	0	0	0	0	0	orphan	C00123	yes	3	0
Lignoceric acid	337	3186		0.0316777	0.0674075	0.0501715	0.125679	0.280509	0.130942	0	0	0	0	0	0	0	0	0	0	0	0	0	0	0	0	0	0	0	0	0	0	orphan
Lysine	38350	383961		0.0362976	0.0310552	0.0244993	0.0299941	0.143538	0.0572718	1	1	1	1	1	1	2	1	4	4	4	2	16	11	1	1	0	0	2	1	3	0.000353709	A	C00047	yes	6	0.00885082
Malic acid	6500	58577		0.0148621	0.0120282	0.0502258	0.604438	0.086516	0.188302	1	1	1	1	1	1	14	3	0	0	21	7	14	6	14	2	0	0	26	10	19	0.0177119	A	C00149	yes	4	0.000980029
Maltose (major)	3761	14945		0.0438453	0.00776171	0.0276009	0.00850421	0.0152137	0.0147701	0	0	0	0	0	0	6	3	0	0	7	4	0	0	0	0	0	0	0	0	2	0	D	C00208	yes
Methionine	1400	15537		0.014299	0.0159433	0.550578	0.0241904	0.161985	0.188174	1	1	1	0	1	1	1	1	8	6	0	0	3	2	2	1	0	0	2	1	1	0	A	C00073	yes	13	0.00546066
n-carbamyl-DL-aspartic acid	85421.8	1.37168e+06		0.0222877	0.0431252	0.0579017	0.746396	0.02004	0.216866	0	0	0	0	0	0	0	0	6	6	5	5	0	0	5	3	0	0	2	1	1	0	A	C00438	yes
norleucine	16929.4	207409		0.0490999	0.0112853	0.0414145	0.0138168	0.0117312	0.019562	0	0	0	0	0	0	17	9	7	3	6	2	0	0	1	1	0	0	2	0	2	0	A	C01933	yes
norvaline	13088.4	226967		0.0607715	0.0228186	0.125668	0.0285935	0.223678	0.100189	0	0	0	0	0	0	15	10	2	1	4	2	12	7	1	0	2	0	0	0	2	0	A	C00327	yes
Oleic acid or Octadecanoic acid	343	3821		0.0382269	0.0705364	0.0414411	0.0195677	0.0441546	0.0439249	0	0	0	0	0	0	0	0	1	1	0	0	0	0	0	0	0	0	0	0	0	0	orphan	C00712	oleic acid
Orotic acid	639000	1340055		0.00212053	0.0039479	0.00357467	0.00609741	0.00133221	0.00373805	0	0	0	0	0	0	0	0	3	1	8	6	0	0	0	0	4	0	0	0	2	0	A	C00295	yes	3	0.00103717
oxalic acid	1260	12298		0.0154726	0.0102571	0.0179613	0.00826583	0.00229224	0.00969412	0	0	0	0	0	0	1	1	5	5	9	9	0	0	0	0	0	0	0	0	0	0	orphan	C00209	yes
oxamic acid	475.548	4269.41		0.24014	0.0653655	0.0857613	0.0224566	0.0133912	0.0467436	0	0	0	0	0	0	1	1	2	1	1	1	0	0	0	0	0	0	2	1	1	0	M	C01444	yes	2	0
Palmitic acid	19000	79105		0.0277242	0.0134492	0.00755212	0.00442385	0.0381813	0.0159016	0	0	0	0	0	0	2	1	2	0	1	1	3	0	3	1	0	0	6	2	3	0	C	C00249	yes
palmitoleic acid	2298.33	20634		0.0773933	0.0159131	0.0250571	0.0114106	0.170312	0.0556732	0	0	0	0	0	0	2	1	2	0	1	1	3	0	1	0	0	0	6	2	3	0	C	C00249	yes	2	0.00253616
Pelargonic acid or Nonanoic acid	614	4644		0.113801	0.157161	0.117742	0.0839635	0.0456582	0.101131	0	0	0	0	0	0	0	0	0	0	1	1	0	0	0	0	0	0	0	0	0	0	orphan
PEP	655.009	8683		0.0204542	0.0238421	0.0306459	0.619518	0.0532949	0.181825	0	0	0	0	0	0	0	0	0	0	0	0	0	0	9	2	0	0	0	0	0	0	orphan	C00074	yes	12	0.0403359
Phenylalanine	1892	56139		0.0265692	0.0111324	0.0237767	0.0247103	0.0593791	0.0297496	1	1	1	0	0	1	3	2	5	3	17	14	0	0	0	0	4	2	0	0	0	0	orphan	C00079	yes	3	0
Phosphate	112267	151932		0.00241992	0.00309035	0.0011948	0.00225087	0.000719557	0.00181389	0	0	0	0	0	0	1	0	1	0	0	0	0	0	1	1	0	0	0	0	1	0	G	C00009	yes
phosphoric acid	2899	4051		0.0028246	0.00319869	0.00113465	0.00375293	0.00158586	0.00241803	0	0	0	0	0	0	1	0	2	1	0	0	0	0	0	0	0	0	0	0	1	0	G
PRED_Homoserine, DL- (3TMS)	4100	39542		0.0207882	0.00834312	0.0717076	0.427933	0.21447	0.180614	1	1	0	0	0	1	11	6	5	0	23	10	0	0	13	3	6	0	16	7	13	0.00283146	A	C00263	yes
PRED_Uracil	20542.6	173805		0.202446	0.0311867	0.11222	0.0509022	0.135422	0.0824325	0	0	0	0	0	0	4	4	4	2	16	14	9	1	0	0	2	1	0	0	0	0	orphan	C00106	yes	8	0.00550872
Proline	23000	388343		0.0198459	0.0174961	0.0595829	0.124498	0.0903673	0.0729861	1	1	1	1	0	1	6	2	6	1	21	9	0	0	12	4	6	1	18	7	13	0.00232156	A	C00148	yes	2	0
Putrescine	1108641	2060069	often overloaded	0.008381	0.0074615	0.00757877	0.00387503	0.00419693	0.00577806	0	0	0	0	0	0	0	0	2	2	1	1	3	3	0	0	0	0	0	0	0	0	orphan	C00134	yes	10	0.00860502
Pyridine 3-hydroxy	7892	37366		0.0923084	0.0128228	0.0159137	0.416512	0.0563823	0.125408	0	0	0	0	0	0	8	4	4	1	2	0	4	1	0	0	0	0	6	1	1	0	B
pyridoxal hydrochloride	88342.7	487669		0.0166768	0.0236236	0.00610112	0.0299061	0.00985154	0.0173706	0	0	0	0	0	0	1	0	1	0	1	0	1	0	1	0	2	0	0	0	1	0	L
Pyroglutamic acid	698000	2179207		0.0246927	0.0255261	0.0309416	0.0379979	0.196002	0.0726169	0	0	0	0	0	0	0	0	2	1	10	8	9	7	0	0	0	0	6	3	4	0.0105206	A	C02237	yes
Pyrophosphate	4983	127746		6.43733	0.264662	0.943836	3.89207	1.7744	1.71874	0	0	0	0	0	0	0	0	0	0	0	0	1	0	0	0	0	0	0	0	0	0	orphan	C00013	yes
Pyruvic acid	14000	259941		0.0266311	0.0165257	0.0366061	0.266926	0.426455	0.186628	1	0	1	0	0	1	22	17	0	0	0	0	6	2	10	4	0	0	0	0	4	0.000391931	A	C00022	yes	63	0.234775
Serine (major)	7000	228446		0.013976	0.0630084	0.0579741	0.107778	0.059395	0.0720389	1	0	0	1	0	1	1	1	4	2	0	0	0	0	5	4	0	0	4	2	1	0	A	C00065	yes	9	0.00143537
similar to 2-ketovaline	1770.72	36652.3		0.0302371	0.0387823	0.0341639	0.108793	0.158808	0.0851367	0	0	0	0	0	0	0	0	2	2	1	1	2	1	0	0	0	0	2	1	1	0	B
similar to asparagine	3803.29	52067.6		0.0915948	0.104186	0.046307	0.0746243	0.127553	0.0881675	0	0	0	0	0	0	1	0	7	6	16	14	3	0	1	0	2	0	0	0	1	0	N
similar to asparagine2	2548	24700		0.100697	0.0678204	0.046307	0.0746243	0.127553	0.0790761	0	0	0	0	0	0	1	0	3	2	16	14	3	0	1	0	2	0	0	0	1	0	N
similar to beta-alanine N-(2-hydroxyethyl)	718	21825		0.0477763	0.00590296	0.0185008	0.032908	0.156165	0.0533692	0	0	0	0	0	0	10	10	0	0	0	0	0	0	0	0	0	0	0	0	0	0	orphan
similar to butyric acid 4-amino 2-hydroxy	2413	25025		0.00924481	0.00863721	0.167852	0.0192182	0.038437	0.0585361	0	0	0	0	0	0	3	1	0	0	15	11	0	0	3	2	0	0	6	3	6	0.00203634	A
similar to citramalic acid	331	15535		0.210204	0.0543554	0.0680385	0.0239645	0.234449	0.095202	0	0	0	0	0	0	10	9	0	0	1	1	2	2	4	2	0	0	0	0	3	0	A
similar to cycloserine	1976	4268		0.0211801	0.0114853	0.00361127	0.00466461	0.0062785	0.00650993	0	0	0	0	0	0	0	0	4	4	0	0	0	0	0	0	0	0	0	0	0	0	orphan
similar to erythritol	482	3329		0.00970846	0.00893688	0.0140015	0.0138803	0.0323053	0.017281	0	0	0	0	0	0	9	4	0	0	6	4	0	0	0	0	0	0	0	0	4	0.000118873	A
similar to fucose (minor)	4688	35607		0.0554083	0.0396093	0.0236995	0.0929814	0.0185456	0.043709	0	0	0	0	0	0	1	0	0	0	2	1	0	0	1	0	0	0	2	0	1	0	I
similar to galactonic acid	496	4916		0.0257353	0.0188438	0.146804	0.0656433	0.0399503	0.0678104	0	0	0	0	0	0	0	0	1	1	2	2	0	0	1	1	0	0	0	0	0	0	orphan
similar to gluconic acid	549	8485		0.035317	0.201154	0.0429559	0.083908	1.05499	0.345753	0	0	0	0	0	0	0	0	0	0	0	0	0	0	1	0	0	0	0	0	0	0	orphan
similar to gluconic acid 2 -oxo	222	2105		0.177044	0.0920339	0.0518224	0.24649	0.316231	0.176644	0	0	0	0	0	0	1	1	0	0	1	1	0	0	1	0	0	0	0	0	0	0	orphan
similar to glucose-6-P	2689.61	34735.2		0.0196258	0.090992	0.0230092	0.383009	0.290827	0.196959	0	0	0	0	0	0	1	0	2	0	0	0	2	0	4	2	0	0	4	1	2	0	F
similar to glutamine	2100.72	17332.6		0.0920826	0.0215962	0.034231	0.206057	0.180839	0.110681	1	0	1	0	0	1	1	1	3	3	14	11	4	1	7	2	0	0	6	3	0	0	orphan
similar to glycine	3159	31100		0.0479456	0.353214	0.0414333	0.574051	0.285122	0.313455	0	0	0	0	0	0	0	0	1	0	0	0	0	0	1	0	0	0	2	1	1	0	K
similar to glycine2	1128	35831		0.112959	0.100223	0.0496536	0.053418	0.111218	0.078628	0	0	0	0	0	0	6	2	11	7	5	3	1	1	0	0	4	0	2	0	2	0.000816252	B
similar to maltose	458	3753		0.0365684	0.0143702	0.0227241	0.00669065	0.0150075	0.0146981	0	0	0	0	0	0	5	3	1	1	7	6	0	0	0	0	0	0	0	0	0	0	orphan
similar to n-Hexadecane	4760	9964		0.00310697	0.00601772	0.00430233	0.00462651	0.00130422	0.0040627	0	0	0	0	0	0	4	3	0	0	0	0	0	0	1	1	0	0	0	0	1	0	E
similar to proline 4 hydroxy	748	3344		0.0168147	0.0182389	0.0179978	0.0464811	0.066796	0.0373784	0	0	0	0	0	0	0	0	0	0	1	1	0	0	0	0	0	0	0	0	0	0	orphan
similar to pyridine-3-hydroxy	13407	56698		0.0559669	0.0110329	0.0032793	0.0192035	0.0568027	0.0225796	0	0	0	0	0	0	0	0	5	5	6	6	0	0	0	0	0	0	0	0	0	0	orphan
similar to siopropyl beta-D-thiogalactopyranoside	145146	435497		0.0649025	0.0182593	0.0136049	0.684254	0.0131818	0.182325	0	0	0	0	0	0	4	1	3	2	2	0	0	0	3	3	2	0	2	0	2	0	D
similar to tetracosane	5799	12929		0.00402558	0.0072564	0.0030523	0.0019116	0.00172897	0.00348732	0	0	0	0	0	0	2	0	1	0	1	0	0	0	0	0	2	0	2	0	1	0	E
similat to nicotinamide	952	16247		0.0374582	0.0642273	0.0149551	0.0735703	0.0328864	0.0464098	0	0	0	0	0	0	0	0	2	2	2	1	0	0	0	0	0	0	0	0	1	0	O
Stearic acid	4343	21165		0.00409993	0.0198878	0.0115502	0.00775093	0.00839326	0.0118956	1	0	1	0	0	1	0	0	0	0	0	0	0	0	0	0	0	0	0	0	0	0	orphan	C01530
Succinic acid	2912	29049		0.02774	0.0128773	0.0726192	0.0339619	0.0418137	0.040318	1	1	1	1	0	1	0	0	0	0	2	2	3	3	5	5	0	0	0	0	0	0	orphan	C00042	yes	27	0.0266641
Sucrose	396	33764		2.78633	0.638721	2.96919	0.0816281	4.05749	1.93676	0	0	0	0	0	0	2	1	0	0	0	0	0	0	0	0	0	0	0	0	0	0	orphan	C00089	yes
Threonine	13000	431180		0.0216399	0.0130747	0.0393053	0.0308318	0.814017	0.224307	1	1	1	1	1	1	18	7	7	1	22	8	10	2	1	1	10	3	10	2	15	0.0129181	A	C00188	yes	5	0.00196735
Thymine	13324	116551		0.0624753	0.0374672	0.0623462	0.0572553	0.0629994	0.055017	0	0	0	0	0	0	0	0	1	1	1	1	0	0	0	0	0	0	0	0	0	0	orphan	C00178	yes	2	0
Trehalose	474	213699		0.664645	0.0218244	0.119988	0.680978	0.590346	0.353284	0	0	0	0	0	0	0	0	3	2	21	18	4	1	0	0	2	1	0	0	0	0	orphan	C01083	yes	2	0
trimethyl lysine	1192.37	22321.2		6.4129	0.469201	0.0966802	0.56159	0.869377	0.499212	0	0	0	0	0	0	0	0	0	0	3	3	0	0	0	0	0	0	0	0	0	0	orphan
unknown 005	81558	75844		0.0166768	0.0236236	0.00610112	0.0299061	0.00985154	0.0173706	0	0	0	0	0	0	1	0	1	0	1	0	1	0	1	0	2	0	0	0	1	0	L
unknown 007	224	2551		0.0531372	0.03126	0.0286373	0.0185272	0.0597267	0.0345378	0	0	0	0	0	0	1	1	0	0	0	0	0	0	0	0	0	0	0	0	0	0	orphan
unknown 010	697	65217		0.0658142	0.0248271	0.0168738	0.0090621	0.0117361	0.0156247	0	0	0	0	0	0	3	3	0	0	0	0	1	1	0	0	0	0	0	0	0	0	orphan
unknown 012	276	2893		0.0722226	0.0433871	0.0398014	0.0743845	0.695247	0.213205	0	0	0	0	0	0	0	0	0	0	0	0	2	0	0	0	0	0	0	0	0	0	orphan
unknown 019	415	19165		0.0517591	0.0270673	0.0155035	0.459427	0.286933	0.197233	0	0	0	0	0	0	0	0	2	2	0	0	15	15	1	1	0	0	0	0	0	0	orphan
unknown 027	305	5253		0.0357452	0.028706	0.0835362	0.566128	0.0504218	0.182198	0	0	0	0	0	0	0	0	0	0	5	3	2	2	1	0	0	0	2	1	2	0.00362779	A
unknown 036	3041	25918		0.0135947	0.0089704	0.00449679	0.0373554	0.0123255	0.015787	0	0	0	0	0	0	3	0	0	0	0	0	1	0	0	0	0	0	0	0	0	0	orphan
unknown 044	50281	169689		0.038183	0.00399761	0.0238959	0.19951	0.00238821	0.057448	0	0	0	0	0	0	0	0	0	0	0	0	0	0	0	0	0	0	0	0	0	0	orphan
unknown 055	385	15470		1.73801	1.68919	8.60231	0.0676804	0.0342423	2.59835	0	0	0	0	0	0	0	0	0	0	0	0	0	0	0	0	0	0	0	0	0	0	orphan
unknown 058	171	756		0.0398635	0.0500567	0.0433264	0.0154906	0.0333656	0.0355598	0	0	0	0	0	0	0	0	0	0	0	0	0	0	1	1	0	0	0	0	0	0	orphan
unknown 067	245	61059		1.12596	0.0183775	1.57815	27.5699	0.234297	7.35017	0	0	0	0	0	0	0	0	0	0	0	0	2	0	0	0	0	0	0	0	0	0	orphan
unknown 099	733	2716		0.0775476	0.0297156	0.0278338	0.120891	0.0317667	0.0525517	0	0	0	0	0	0	7	1	9	4	1	1	3	0	2	1	0	0	10	3	2	0.00145112	B
unknown 105	1727.19	22028.9		0.131795	0.115782	0.0730099	0.0707709	0.0217825	0.0703363	0	0	0	0	0	0	5	2	8	5	3	2	0	0	0	0	2	0	2	0	3	0	B
unknown 107	1717	99484		0.755644	0.0492867	0.155049	0.360691	0.119593	0.171155	0	0	0	0	0	0	1	0	3	2	2	1	1	0	1	0	2	0	0	0	1	0	H
unknown 110	3482	21305		0.0257202	0.0163648	0.111391	0.385519	0.569432	0.270677	0	0	0	0	0	0	7	2	7	3	16	8	1	0	17	5	6	2	12	5	9	0.00234439	A
unknown 114	4250	113144		0.0607715	0.0228186	0.125668	0.0285935	0.223678	0.100189	0	0	0	0	0	0	15	10	2	1	4	2	12	7	1	0	2	0	0	0	2	0	A
unknown 122	7154	77277		0.150811	0.0183775	0.0248117	0.0878007	0.0452054	0.0440488	0	0	0	0	0	0	2	2	0	0	0	0	0	0	0	0	0	0	0	0	0	0	orphan
unknown 129	637	4199		0.0469526	0.0284687	0.0265819	0.0962467	0.102099	0.0633491	0	0	0	0	0	0	4	0	4	0	2	0	2	0	3	0	2	0	10	4	3	0	B
unknown 132	57544	391005		0.0094988	0.00443389	0.00886534	0.00935294	0.0376438	0.015074	0	0	0	0	0	0	13	7	3	0	11	7	3	1	8	5	6	0	4	0	7	0.00477489	A
unknown 136	2267	15173		0.191275	0.0116408	0.0182705	0.101993	0.0202975	0.0380504	0	0	0	0	0	0	0	0	2	2	0	0	0	0	0	0	0	0	0	0	0	0	orphan
unknown 140	16000	336898		0.0247812	0.0159893	0.0937936	0.0283028	0.00645609	0.0361355	0	0	0	0	0	0	8	3	1	0	22	15	4	1	1	0	2	0	4	2	7	0.000583253	A
unknown 144	4258	264970		0.0301872	0.039288	0.0649332	0.0154913	0.0517542	0.0428667	0	0	0	0	0	0	7	6	0	0	9	8	0	0	1	1	0	0	0	0	0	0	orphan
unknown 148	11021	92234		0.135436	0.014319	0.00708592	0.00536351	0.0329222	0.0149227	0	0	0	0	0	0	1	0	3	0	2	1	3	0	2	0	2	0	4	2	3	0	C
unknown acid-519	308683	1683174		0.00902765	0.00428854	0.00841452	0.0135978	0.0346033	0.015226	0	0	0	0	0	0	17	12	2	0	9	5	1	0	10	5	4	0	6	0	8	0.00627878	A
unknown aliphatic acid methyl ester 01	2090	13484		0.0799561	0.0521097	0.0531702	0.0295288	0.0400533	0.0437155	0	0	0	0	0	0	0	0	1	1	4	3	1	1	0	0	0	0	0	0	1	0	A
unknown aliphatic acid methyl ester hydroxy TMS 01	2375.65	18376		0.0400645	0.0225165	0.00727938	0.00966327	0.0110834	0.0126356	0	0	0	0	0	0	4	2	2	1	4	2	0	0	0	0	2	0	2	0	2	0	D
unknown aliphatics 02	2232	10481		0.00612491	0.142205	0.00470667	0.00185361	0.00501843	0.0384459	0	0	0	0	0	0	1	0	0	0	1	0	0	0	0	0	0	0	0	0	2	0.000181389	E
unknown aliphatics 03	5100	14381		0.004872	0.00992759	0.00307916	0.00163996	0.00261647	0.00431579	0	0	0	0	0	0	3	1	1	0	2	0	0	0	0	0	2	0	2	0	2	0.000181389	E
unknown amine 01	1052	14154		0.0495891	0.043954	0.0100038	0.535177	0.1773	0.191609	0	0	0	0	0	0	0	0	0	0	0	0	0	0	0	0	0	0	0	0	0	0	orphan
unknown amine 02	1465	32408		0.953553	0.159522	0.406942	2.98119	0.377226	0.98122	0	0	0	0	0	0	0	0	0	0	0	0	0	0	0	0	0	0	0	0	0	0	orphan
unknown amine 03	1159	4782		0.00365635	0.00367217	0.00525493	0.0118839	0.00296503	0.00594401	0	0	0	0	0	0	2	1	1	0	4	3	0	0	0	0	2	0	2	0	1	0	J
unknown amine 04	727	7649		0.097027	0.072123	0.0714494	0.318165	0.0341229	0.123965	0	0	0	0	0	0	7	4	3	1	3	2	0	0	0	0	2	0	0	0	4	0.000151158	B
unknown amine 05	718	67285		4.27895	0.461072	28.1782	0.125289	73.6898	25.6136	0	0	0	0	0	0	4	4	0	0	0	0	0	0	0	0	0	0	0	0	0	0	orphan
unknown amine or carbohydrate	708	4639		0.0435866	0.0251265	0.0250598	0.0401917	0.0148002	0.0262946	0	0	0	0	0	0	3	2	10	7	2	1	0	0	0	0	2	0	2	1	4	0.000151158	B
unknown carbohydrate 02	7206	7400		0.136033	0.024401	0.0320359	0.0304004	0.0201972	0.0267586	0	0	0	0	0	0	3	0	0	0	3	0	0	0	1	0	0	0	2	1	6	0.00247899	B
unknown carbohydrate 03	726	50573		0.0708497	0.0690094	0.045333	0.484264	0.0318165	0.157606	0	0	0	0	0	0	0	0	0	0	0	0	0	0	5	4	0	0	2	1	1	0	A
unknown carboxylic acid 01	547.066	7762.94		0.0429258	0.024731	0.0540665	0.0317985	0.10286	0.053364	0	0	0	0	0	0	0	0	2	2	1	1	0	0	0	0	0	0	0	0	0	0	orphan
unknown carboxylic acid 03	10133	762690		0.0169525	0.058833	0.020686	0.0850848	0.0295951	0.0485497	0	0	0	0	0	0	0	0	0	0	0	0	0	0	0	0	0	0	0	0	0	0	orphan
unknown carboxylic acid 04	1737	34987		0.110651	0.022222	0.0403864	0.317475	0.0694587	0.112385	0	0	0	0	0	0	1	1	3	3	0	0	0	0	0	0	0	0	0	0	0	0	orphan
unknown carboxylic acid 05	6264	4622		0.0329996	0.0283189	0.0250688	0.0137659	0.0164579	0.0209029	0	0	0	0	0	0	0	0	0	0	2	1	0	0	1	1	0	0	0	0	1	0	O
unknown carboxylic acid 08	1160	14522		0.821782	0.272243	0.245398	0.26064	0.277015	0.263824	0	0	0	0	0	0	5	2	6	3	1	0	3	1	3	0	0	0	8	3	6	0.000468589	B
unknown carboxylic acid 10	2200	24025		0.0206667	0.00823755	0.0262095	0.0256996	0.00390371	0.0160126	0	0	0	0	0	0	6	1	11	4	22	10	0	0	3	3	12	4	6	3	7	0.000397091	A
unknown carboxylic acid 11	1001.95	6877.22		0.0380414	0.0151459	0.0200607	0.0104098	0.0272462	0.0182157	0	0	0	0	0	0	2	0	1	0	0	0	0	0	1	1	0	0	0	0	0	0	orphan
unknown sterol 01	5874.88	87834.1		0.0341918	0.127837	0.0558497	0.0259218	0.120604	0.0825533	0	0	0	0	0	0	0	0	0	0	0	0	0	0	1	0	0	0	0	0	0	0	orphan
unknown sterol 02	1400	3832		0.228335	0.03175	0.0275997	0.0466738	0.0219036	0.0319818	0	0	0	0	0	0	1	1	1	1	1	0	1	0	4	0	0	0	8	4	6	0.000468589	B
Urea	116389	367440	sometimes overoladed	0.0102694	0.00684201	0.026556	0.0159655	0.0149587	0.0160805	0	0	0	0	0	0	0	0	0	0	2	2	0	0	0	0	0	0	0	0	0	0	orphan	C00086	yes	4	0.000588588
ureidopropionic acid	2761.65	60528.6		0.755644	0.0492867	0.155049	0.360691	0.119593	0.171155	0	0	0	0	0	0	1	0	3	2	2	1	1	0	1	0	2	0	0	0	1	0	H	C02642
Valine	17000	114613		0.0195278	0.0100094	0.0112573	0.533751	0.575825	0.282711	1	1	0	1	0	1	3	1	5	0	9	6	2	2	14	4	2	0	18	9	12	0.00808949	A	C00183	yes	5	0
Xylitol	924	10118		0.00818439	0.0275427	0.0147957	0.00754848	0.00949045	0.0148443	0	0	0	0	0	0	0	0	0	0	0	0	0	0	0	0	0	0	0	0	0	0	orphan	C00379	yes
