# Supplementary material for: Stability of Metabolic Correlations under Changing Environmental Conditions in Escherichia coli – A Systems Approach
Source: PLoS One. 2009 Oct 15;4(10):e7441. doi: 10.1371/journal.pone.0007441 (PMC2759078; doi:10.1371/journal.pone.0007441)
Supplement: Table S2 — Pearson correlation coefficient matrices used for the analysis. (1.90 MB XLS) [file pone.0007441.s004.xls]

## Sheet: control
	unknown.099	unknown.carboxylic.acid.03	similar.to.pyridine.3.hydroxy	Alanine	Glycolic.acid	Acetamide..2.2.2.trifluoro.N.methyl.N..trimethylsilyl..PRED	unknown.amine.or.carbohydrate	unknown.amine.01	unknown.amine.02	similar.to.cycloserine	similar.to.glycine	Pyruvic.acid	glycine.minor	unknown.105	unknown.sterol.02	similar.to.proline.4.hydroxy	oxalic.acid	unknown.carboxylic.acid.10	similar.to.2.ketovaline	Ethanimidic.acid..N..trimethylsilyl....trimethylsilyl.ester	Valine	Pyridine.3.hydroxy	Ethanolamine	unknown.007	unknown.amine.03	unknown.aliphatics.02	Glycerol	unknown.aliphatics.03	unknown.carboxylic.acid.04	unknown.carboxylic.acid.05	Leucine	unknown.010	unknown.aliphatic.acid.methyl.ester.hydroxy.TMS.01	Isoleucine	unknown.122	Glycine	similar.to.tetracosane	phosphoric.acid	Phosphate	Proline	Benzoic.acid	unknown.012	Serine..major.	Succinic.acid	unknown.acid.519	Threonine	similar.to.beta.alanine.N..2.hydroxyethyl.	Fumaric.acid	Pelargonic.acid.or.Nonanoic.acid
unknown.099	1	0.0649123	0.403509	-0.394737	0.182456	0.301754	0.477193	0.270175	0.32807	0.0561404	0.864912	-0.392982	-0.0561404	0.82807	0.615789	0.182456	0.335088	-0.294737	0.135088	-0.205263	-0.298246	0.796491	0.25614	-0.273684	0.159649	0.535088	0.677193	0.319298	0.0947368	0.464912	-0.470175	0.433333	0.714035	-0.245614	0.452632	0.138596	0.170175	0.382456	0.326316	-0.235088	0.426316	0.022807	0.335088	0.0315789	-0.32807	-0.373684	-0.368421	-0.217544	0.501754
unknown.carboxylic.acid.03	0.0649123	1	0.240351	0.161404	0.245614	0.55614	-0.117544	0.226316	0.0315789	-0.261404	-0.208772	-0.0666667	0.44386	-0.210526	-0.129825	-0.261404	0.110526	-0.0192982	0.177193	-0.117544	0.0403509	0.0894737	0.5	0.25614	0.392982	0.233333	0.221053	0.601754	0.117544	0.0385965	0.0245614	0.117544	-0.0807018	-0.0614035	-0.278947	0.163158	0.542105	0.0684211	0.0982456	0.0877193	0.0614035	0.487719	0.182456	-0.0122807	0.117544	0.221053	0.2	0.00877193	-0.045614
similar.to.pyridine.3.hydroxy	0.403509	0.240351	1	0.0280702	0.291228	0.0789474	0.217544	0.459649	0.242105	0.178947	0.454386	-0.122807	0.326316	0.463158	0.333333	0.135088	0.405263	0.150877	0.140351	0.107018	0.0315789	0.661404	0.389474	-0.177193	0.0824561	0.347368	0.547368	0.396491	0.168421	0.421053	0.170175	0.266667	0.580702	0.303509	0.129825	0.464912	0.357895	0.361404	0.336842	0.275439	0.578947	0.34386	0.492982	-0.149123	-0.0280702	0.135088	0.187719	-0.1	0.519298
Alanine	-0.394737	0.161404	0.0280702	1	0.405263	0.198246	-0.00175439	-0.0719298	-0.352632	0.257895	-0.459649	0.670175	0.412281	-0.457895	-0.431579	-0.315789	0.254386	0.729825	-0.0561404	0.492982	0.666667	-0.291228	0.149123	0.277193	0.0842105	0.150877	-0.466667	0.305263	0.385965	-0.242105	0.636842	-0.0350877	-0.303509	0.573684	-0.214035	0.540351	0.247368	0.245614	0.294737	0.764912	-0.105263	0.25614	0.298246	0.136842	0.652632	0.775439	0.62807	0.466667	-0.0614035
Glycolic.acid	0.182456	0.245614	0.291228	0.405263	1	0.254386	0.568421	0.421053	0.34386	-0.252632	0.1	0.452632	0.554386	0.00526316	0.189474	-0.336842	0.521053	0.503509	-0.077193	0.333333	0.322807	0.368421	0.612281	0.3	0.229825	0.2	-0.0403509	0.277193	0.573684	0.277193	0.168421	0.442105	0.00526316	0.150877	0.170175	0.763158	0.107018	0.112281	0.108772	0.735088	-0.0350877	0.285965	0.580702	0.566667	0.598246	0.580702	0.477193	0.408772	-0.045614
Acetamide..2.2.2.trifluoro.N.methyl.N..trimethylsilyl..PRED	0.301754	0.55614	0.0789474	0.198246	0.254386	1	-0.0192982	0.277193	-0.254386	0.135088	0.129825	0.0894737	0.12807	0.0982456	-0.101754	0.22807	0.135088	-0.0824561	0.173684	0.261404	-0.121053	0.178947	0.419298	0.0859649	0.822807	0.575439	0.368421	0.733333	0.163158	0.077193	-0.145614	0.129825	0.298246	-0.233333	-0.157895	0.0491228	0.645614	0.498246	0.603509	0.0385965	-0.0333333	0.184211	0.0298246	-0.0526316	0.133333	0.129825	0.178947	0.00526316	0.154386
unknown.amine.or.carbohydrate	0.477193	-0.117544	0.217544	-0.00175439	0.568421	-0.0192982	1	0.392982	0.619298	-0.0754386	0.484211	0.119298	0.145614	0.470175	0.570175	-0.138596	0.326316	0.370175	-0.0385965	-0.0157895	0.177193	0.708772	0.22807	0.429825	0.0438596	0.180702	0.0350877	0.14386	0.552632	0.287719	-0.1	0.759649	0.154386	0.184211	0.780702	0.373684	-0.0140351	-0.0842105	-0.177193	0.382456	-0.103509	0.25614	0.203509	0.542105	0.15614	0.205263	0.0526316	0.229825	-0.133333
unknown.amine.01	0.270175	0.226316	0.459649	-0.0719298	0.421053	0.277193	0.392982	1	0.42807	-0.115789	0.254386	0.0982456	0.366667	0.208772	0.249123	0.045614	0.384211	0.131579	-0.12807	0.34386	-0.138596	0.478947	0.275439	0.157895	0.494737	0.452632	0.301754	0.368421	0.542105	0.610526	-0.0263158	0.391228	0.342105	-0.0368421	0.308772	0.35614	0.314035	0.317544	0.178947	0.166667	0.114035	0.410526	0.240351	0.208772	0.0140351	0.121053	0.0964912	-0.126316	0.238596
unknown.amine.02	0.32807	0.0315789	0.242105	-0.352632	0.34386	-0.254386	0.619298	0.42807	1	-0.259649	0.382456	-0.245614	0.0140351	0.354386	0.654386	-0.0684211	0.27193	0.0947368	-0.150877	-0.2	-0.00526316	0.521053	0.147368	0.229825	-0.0315789	-0.0684211	0.217544	-0.0473684	0.168421	0.485965	-0.0859649	0.357895	0.0877193	-0.175439	0.596491	0.329825	-0.136842	-0.238596	-0.37193	0.0473684	-0.136842	0.150877	0.194737	0.291228	-0.117544	-0.166667	-0.277193	-0.12807	-0.108772
similar.to.cycloserine	0.0561404	-0.261404	0.178947	0.257895	-0.252632	0.135088	-0.0754386	-0.115789	-0.259649	1	0.17193	-0.0280702	-0.326316	0.182456	-0.0894737	0.280702	0.159649	0.278947	-0.236842	0.00877193	0.136842	-0.0350877	-0.224561	-0.210526	0.166667	0.268421	0.0666667	0.315789	-0.185965	0.0684211	0.352632	-0.35614	0.336842	0.345614	0.022807	-0.161404	0.301754	0.47193	0.42807	0.0842105	0.22807	-0.0578947	0.0105263	-0.212281	-0.0614035	-0.0403509	-0.115789	0.0824561	0.382456
similar.to.glycine	0.864912	-0.208772	0.454386	-0.459649	0.1	0.129825	0.484211	0.254386	0.382456	0.17193	1	-0.364912	-0.166667	0.966667	0.694737	0.303509	0.229825	-0.231579	0.17193	-0.178947	-0.189474	0.8	0.107018	-0.354386	0.022807	0.363158	0.642105	0.110526	-0.0842105	0.470175	-0.324561	0.291228	0.675439	-0.163158	0.457895	0.0614035	0	0.291228	0.266667	-0.233333	0.370175	-0.054386	0.221053	-0.0859649	-0.340351	-0.375439	-0.375439	-0.215789	0.519298
Pyruvic.acid	-0.392982	-0.0666667	-0.122807	0.670175	0.452632	0.0894737	0.119298	0.0982456	-0.245614	-0.0280702	-0.364912	1	0.368421	-0.37193	-0.429825	-0.298246	-0.0122807	0.670175	-0.0122807	0.498246	0.503509	-0.235088	0.368421	0.384211	0.159649	0.1	-0.492982	0.0333333	0.510526	-0.166667	0.277193	0.0140351	-0.382456	0.22807	-0.115789	0.415789	0.149123	-0.166667	-0.077193	0.668421	-0.431579	-0.194737	0.0789474	0.303509	0.907018	0.85614	0.785965	0.778947	-0.287719
glycine.minor	-0.0561404	0.44386	0.326316	0.412281	0.554386	0.12807	0.145614	0.366667	0.0140351	-0.326316	-0.166667	0.368421	1	-0.233333	-0.0526316	-0.591228	0.108772	0.349123	0.185965	0.347368	0.410526	0.114035	0.333333	0.17193	-0.0719298	-0.0298246	-0.291228	0.0491228	0.429825	-0.149123	0.401754	0.278947	-0.215789	0.305263	-0.0929825	0.540351	-0.0859649	0.0614035	0.0350877	0.603509	0.142105	0.435088	0.394737	0.173684	0.387719	0.642105	0.357895	0.217544	0.0491228
unknown.105	0.82807	-0.210526	0.463158	-0.457895	0.00526316	0.0982456	0.470175	0.208772	0.354386	0.182456	0.966667	-0.37193	-0.233333	1	0.664912	0.317544	0.121053	-0.217544	0.159649	-0.275439	-0.140351	0.77193	0.0894737	-0.350877	0.00350877	0.359649	0.678947	0.108772	-0.0701754	0.452632	-0.380702	0.277193	0.694737	-0.0964912	0.417544	-0.0245614	0.0315789	0.240351	0.224561	-0.263158	0.333333	-0.0526316	0.077193	-0.208772	-0.34386	-0.357895	-0.364912	-0.217544	0.450877
unknown.sterol.02	0.615789	-0.129825	0.333333	-0.431579	0.189474	-0.101754	0.570175	0.249123	0.654386	-0.0894737	0.694737	-0.429825	-0.0526316	0.664912	1	0.108772	0.270175	-0.273684	-0.0385965	-0.178947	-0.287719	0.682456	0.0982456	0.0421053	-0.0754386	-0.00350877	0.414035	0.0403509	0.0438596	0.415789	-0.392982	0.37193	0.45614	-0.219298	0.535088	0.122807	-0.12807	0.124561	0.0684211	-0.157895	0.268421	0.14386	0.175439	-0.114035	-0.414035	-0.349123	-0.37193	-0.422807	0.14386
similar.to.proline.4.hydroxy	0.182456	-0.261404	0.135088	-0.315789	-0.336842	0.22807	-0.138596	0.045614	-0.0684211	0.280702	0.303509	-0.298246	-0.591228	0.317544	0.108772	1	0.219298	-0.347368	0.0842105	0.150877	-0.549123	0.12807	-0.168421	-0.207018	0.370175	0.238596	0.521053	0.201754	-0.268421	0.319298	-0.264912	0.0192982	0.596491	-0.273684	0.138596	-0.254386	0.212281	0.273684	0.392982	-0.403509	0.161404	-0.194737	-0.114035	-0.268421	-0.308772	-0.492982	-0.121053	-0.308772	0.0561404
oxalic.acid	0.335088	0.110526	0.405263	0.254386	0.521053	0.135088	0.326316	0.384211	0.27193	0.159649	0.229825	-0.0122807	0.108772	0.121053	0.270175	0.219298	1	0.226316	-0.17193	0.229825	-0.0929825	0.310526	0.207018	0.0473684	0.205263	0.385965	0.278947	0.463158	0.292982	0.689474	0.164912	0.291228	0.445614	0.205263	0.310526	0.552632	0.222807	0.521053	0.447368	0.308772	0.510526	0.391228	0.808772	0.3	0.101754	0.0263158	0.15614	0.0175439	0.208772
unknown.carboxylic.acid.10	-0.294737	-0.0192982	0.150877	0.729825	0.503509	-0.0824561	0.370175	0.131579	0.0947368	0.278947	-0.231579	0.670175	0.349123	-0.217544	-0.273684	-0.347368	0.226316	1	-0.194737	0.203509	0.749123	-0.0368421	0.0947368	0.361404	-0.0350877	0.0438596	-0.496491	0.103509	0.352632	-0.0333333	0.622807	0.107018	-0.308772	0.559649	0.0473684	0.519298	0.0842105	-0.133333	-0.15614	0.850877	-0.221053	0.129825	0.184211	0.440351	0.731579	0.766667	0.507018	0.715789	-0.178947
similar.to.2.ketovaline	0.135088	0.177193	0.140351	-0.0561404	-0.077193	0.173684	-0.0385965	-0.12807	-0.150877	-0.236842	0.17193	-0.0122807	0.185965	0.159649	-0.0385965	0.0842105	-0.17193	-0.194737	1	0.00877193	-0.0964912	0.240351	0.0421053	0.177193	0.0280702	-0.22807	0.177193	-0.138596	-0.145614	-0.235088	0.0175439	0.354386	-0.110526	-0.0578947	0.124561	0.0842105	-0.0315789	-0.0842105	-0.054386	0.0368421	0.138596	-0.159649	0.077193	-0.0596491	0.0210526	0.124561	0.289474	0.0578947	0.0929825
Ethanimidic.acid..N..trimethylsilyl....trimethylsilyl.ester	-0.205263	-0.117544	0.107018	0.492982	0.333333	0.261404	-0.0157895	0.34386	-0.2	0.00877193	-0.178947	0.498246	0.347368	-0.275439	-0.178947	0.150877	0.229825	0.203509	0.00877193	1	0.107018	-0.0368421	0.170175	0.0596491	0.312281	0.296491	-0.187719	0.187719	0.478947	-0.108772	0.35614	0.126316	0.0192982	0.101754	0.0684211	0.533333	0.161404	0.403509	0.475439	0.392982	-0.154386	0.115789	0.292982	0.124561	0.291228	0.370175	0.426316	-0.0105263	0.149123
Valine	-0.298246	0.0403509	0.0315789	0.666667	0.322807	-0.121053	0.177193	-0.138596	-0.00526316	0.136842	-0.189474	0.503509	0.410526	-0.140351	-0.287719	-0.549123	-0.0929825	0.749123	-0.0964912	0.107018	1	-0.168421	0.0894737	0.0263158	-0.324561	-0.022807	-0.47193	-0.0649123	0.229825	-0.285965	0.680702	-0.131579	-0.421053	0.652632	-0.117544	0.377193	-0.136842	-0.140351	-0.112281	0.62807	-0.303509	0.231579	0.105263	0.101754	0.563158	0.675439	0.266667	0.508772	-0.105263
Pyridine.3.hydroxy	0.796491	0.0894737	0.661404	-0.291228	0.368421	0.178947	0.708772	0.478947	0.521053	-0.0350877	0.8	-0.235088	0.114035	0.77193	0.682456	0.12807	0.310526	-0.0368421	0.240351	-0.0368421	-0.168421	1	0.347368	0.0578947	0.159649	0.394737	0.561404	0.326316	0.264912	0.394737	-0.263158	0.689474	0.547368	-0.0561404	0.605263	0.352632	0.245614	0.180702	0.126316	0.0684211	0.294737	0.201754	0.315789	0.203509	-0.189474	-0.1	-0.0666667	-0.129825	0.384211
Ethanolamine	0.25614	0.5	0.389474	0.149123	0.612281	0.419298	0.22807	0.275439	0.147368	-0.224561	0.107018	0.368421	0.333333	0.0894737	0.0982456	-0.168421	0.207018	0.0947368	0.0421053	0.170175	0.0894737	0.347368	1	0.175439	0.42807	0.421053	0.361404	0.531579	0.517544	0.235088	-0.168421	0.189474	0.189474	-0.0438596	0.0140351	0.436842	0.540351	0.0649123	0.161404	0.308772	-0.101754	0.101754	0.4	0.114035	0.508772	0.436842	0.515789	0.34386	-0.0263158
unknown.007	-0.273684	0.25614	-0.177193	0.277193	0.3	0.0859649	0.429825	0.157895	0.229825	-0.210526	-0.354386	0.384211	0.17193	-0.350877	0.0421053	-0.207018	0.0473684	0.361404	0.177193	0.0596491	0.0263158	0.0578947	0.175439	1	0.3	-0.238596	-0.352632	0.175439	0.403509	-0.115789	0.00350877	0.501754	-0.45614	0.0210526	0.34386	0.166667	0.233333	-0.37193	-0.408772	0.421053	-0.4	0.136842	-0.112281	0.440351	0.385965	0.468421	0.508772	0.368421	-0.614035
unknown.amine.03	0.159649	0.392982	0.0824561	0.0842105	0.229825	0.822807	0.0438596	0.494737	-0.0315789	0.166667	0.022807	0.159649	-0.0719298	0.00350877	-0.0754386	0.370175	0.205263	-0.0350877	0.0280702	0.312281	-0.324561	0.159649	0.42807	0.3	1	0.515789	0.405263	0.7	0.307018	0.314035	-0.214035	0.145614	0.315789	-0.317544	0.0403509	0.0561404	0.736842	0.407018	0.424561	0.0421053	-0.161404	0.045614	-0.0263158	0.054386	0.163158	0.0929825	0.273684	0.0210526	0.0333333
unknown.aliphatics.02	0.535088	0.233333	0.347368	0.150877	0.2	0.575439	0.180702	0.452632	-0.0684211	0.268421	0.363158	0.1	-0.0298246	0.359649	-0.00350877	0.238596	0.385965	0.0438596	-0.22807	0.296491	-0.022807	0.394737	0.421053	-0.238596	0.515789	1	0.487719	0.75614	0.426316	0.412281	-0.15614	0.14386	0.594737	0.00701754	0.112281	0.242105	0.687719	0.584211	0.614035	-0.0561404	0.122807	0.229825	0.287719	0.0210526	0.0368421	-0.0140351	0.0350877	-0.0192982	0.449123
Glycerol	0.677193	0.221053	0.547368	-0.466667	-0.0403509	0.368421	0.0350877	0.301754	0.217544	0.0666667	0.642105	-0.492982	-0.291228	0.678947	0.414035	0.521053	0.278947	-0.496491	0.177193	-0.187719	-0.47193	0.561404	0.361404	-0.352632	0.405263	0.487719	1	0.44386	-0.054386	0.633333	-0.461404	0.114035	0.807018	-0.254386	0.136842	-0.0263158	0.431579	0.447368	0.445614	-0.414035	0.435088	0.0526316	0.214035	-0.370175	-0.380702	-0.454386	-0.189474	-0.412281	0.452632
unknown.aliphatics.03	0.319298	0.601754	0.396491	0.305263	0.277193	0.733333	0.14386	0.368421	-0.0473684	0.315789	0.110526	0.0333333	0.0491228	0.108772	0.0403509	0.201754	0.463158	0.103509	-0.138596	0.187719	-0.0649123	0.326316	0.531579	0.175439	0.7	0.75614	0.44386	1	0.35614	0.326316	-0.0421053	0.178947	0.438596	0.0754386	0.0315789	0.214035	0.9	0.540351	0.587719	0.115789	0.142105	0.464912	0.280702	-0.0140351	0.0929825	0.133333	0.233333	-0.00526316	0.189474
unknown.carboxylic.acid.04	0.0947368	0.117544	0.168421	0.385965	0.573684	0.163158	0.552632	0.542105	0.168421	-0.185965	-0.0842105	0.510526	0.429825	-0.0701754	0.0438596	-0.268421	0.292982	0.352632	-0.145614	0.478947	0.229825	0.264912	0.517544	0.403509	0.307018	0.426316	-0.054386	0.35614	1	0.194737	0.0280702	0.535088	0.0754386	0.34386	0.438596	0.507018	0.285965	0.187719	0.108772	0.491228	-0.185965	0.385965	0.301754	0.352632	0.417544	0.535088	0.45614	0.24386	-0.131579
unknown.carboxylic.acid.05	0.464912	0.0385965	0.421053	-0.242105	0.277193	0.077193	0.287719	0.610526	0.485965	0.0684211	0.470175	-0.166667	-0.149123	0.452632	0.415789	0.319298	0.689474	-0.0333333	-0.235088	-0.108772	-0.285965	0.394737	0.235088	-0.115789	0.314035	0.412281	0.633333	0.326316	0.194737	1	-0.238596	0.117544	0.626316	-0.0754386	0.27193	0.203509	0.229825	0.37193	0.250877	-0.0877193	0.410526	0.175439	0.436842	0.00701754	-0.0789474	-0.222807	-0.0736842	-0.119298	0.238596
Leucine	-0.470175	0.0245614	0.170175	0.636842	0.168421	-0.145614	-0.1	-0.0263158	-0.0859649	0.352632	-0.324561	0.277193	0.401754	-0.380702	-0.392982	-0.264912	0.164912	0.622807	0.0175439	0.35614	0.680702	-0.263158	-0.168421	0.00350877	-0.214035	-0.15614	-0.461404	-0.0421053	0.0280702	-0.238596	1	-0.201754	-0.368421	0.668421	-0.0789474	0.396491	-0.114035	0.119298	0.0684211	0.598246	0	0.324561	0.333333	0.142105	0.308772	0.475439	0.235088	0.247368	0.119298
unknown.010	0.433333	0.117544	0.266667	-0.0350877	0.442105	0.129825	0.759649	0.391228	0.357895	-0.35614	0.291228	0.0140351	0.278947	0.277193	0.37193	0.0192982	0.291228	0.107018	0.354386	0.126316	-0.131579	0.689474	0.189474	0.501754	0.145614	0.14386	0.114035	0.178947	0.535088	0.117544	-0.201754	1	0.152632	0.0684211	0.677193	0.373684	0.0719298	-0.045614	-0.105263	0.289474	0.0666667	0.305263	0.207018	0.517544	0.0333333	0.154386	0.208772	0.0526316	-0.131579
unknown.aliphatic.acid.methyl.ester.hydroxy.TMS.01	0.714035	-0.0807018	0.580702	-0.303509	0.00526316	0.298246	0.154386	0.342105	0.0877193	0.336842	0.675439	-0.382456	-0.215789	0.694737	0.45614	0.596491	0.445614	-0.308772	-0.110526	0.0192982	-0.421053	0.547368	0.189474	-0.45614	0.315789	0.594737	0.807018	0.438596	0.0754386	0.626316	-0.368421	0.152632	1	-0.0666667	0.217544	0.0105263	0.312281	0.647368	0.64386	-0.254386	0.589474	0.0877193	0.266667	-0.326316	-0.354386	-0.401754	-0.245614	-0.368421	0.505263
Isoleucine	-0.245614	-0.0614035	0.303509	0.573684	0.150877	-0.233333	0.184211	-0.0368421	-0.175439	0.345614	-0.163158	0.22807	0.305263	-0.0964912	-0.219298	-0.273684	0.205263	0.559649	-0.0578947	0.101754	0.652632	-0.0561404	-0.0438596	0.0210526	-0.317544	0.00701754	-0.254386	0.0754386	0.34386	-0.0754386	0.668421	0.0684211	-0.0666667	1	0.0894737	0.219298	-0.0421053	0.177193	0.107018	0.549123	0.217544	0.535088	0.275439	0.0192982	0.250877	0.496491	0.3	0.263158	0.0280702
unknown.122	0.452632	-0.278947	0.129825	-0.214035	0.170175	-0.157895	0.780702	0.308772	0.596491	0.022807	0.457895	-0.115789	-0.0929825	0.417544	0.535088	0.138596	0.310526	0.0473684	0.124561	0.0684211	-0.117544	0.605263	0.0140351	0.34386	0.0403509	0.112281	0.136842	0.0315789	0.438596	0.27193	-0.0789474	0.677193	0.217544	0.0894737	1	0.219298	-0.0631579	0.00350877	-0.150877	0.0666667	-0.0508772	0.115789	0.22807	0.407018	-0.157895	-0.12807	-0.136842	-0.0403509	-0.0403509
Glycine	0.138596	0.163158	0.464912	0.540351	0.763158	0.0491228	0.373684	0.35614	0.329825	-0.161404	0.0614035	0.415789	0.540351	-0.0245614	0.122807	-0.254386	0.552632	0.519298	0.0842105	0.533333	0.377193	0.352632	0.436842	0.166667	0.0561404	0.242105	-0.0263158	0.214035	0.507018	0.203509	0.396491	0.373684	0.0105263	0.219298	0.219298	1	0.133333	0.219298	0.189474	0.708772	0.0719298	0.203509	0.731579	0.391228	0.473684	0.521053	0.468421	0.233333	0.222807
similar.to.tetracosane	0.170175	0.542105	0.357895	0.247368	0.107018	0.645614	-0.0140351	0.314035	-0.136842	0.301754	0	0.149123	-0.0859649	0.0315789	-0.12807	0.212281	0.222807	0.0842105	-0.0315789	0.161404	-0.136842	0.245614	0.540351	0.233333	0.736842	0.687719	0.431579	0.9	0.285965	0.229825	-0.114035	0.0719298	0.312281	-0.0421053	-0.0631579	0.133333	1	0.361404	0.412281	0.0491228	0	0.189474	0.0964912	-0.0526316	0.154386	0.164912	0.37193	0.0824561	0.189474
phosphoric.acid	0.382456	0.0684211	0.361404	0.245614	0.112281	0.498246	-0.0842105	0.317544	-0.238596	0.47193	0.291228	-0.166667	0.0614035	0.240351	0.124561	0.273684	0.521053	-0.133333	-0.0842105	0.403509	-0.140351	0.180702	0.0649123	-0.37193	0.407018	0.584211	0.447368	0.540351	0.187719	0.37193	0.119298	-0.045614	0.647368	0.177193	0.00350877	0.219298	0.361404	1	0.933333	0.0175439	0.552632	0.338596	0.450877	-0.287719	-0.242105	-0.122807	-0.0824561	-0.4	0.675439
Phosphate	0.326316	0.0982456	0.336842	0.294737	0.108772	0.603509	-0.177193	0.178947	-0.37193	0.42807	0.266667	-0.077193	0.0350877	0.224561	0.0684211	0.392982	0.447368	-0.15614	-0.054386	0.475439	-0.112281	0.126316	0.161404	-0.408772	0.424561	0.614035	0.445614	0.587719	0.108772	0.250877	0.0684211	-0.105263	0.64386	0.107018	-0.150877	0.189474	0.412281	0.933333	1	0	0.459649	0.270175	0.377193	-0.378947	-0.136842	-0.0719298	0.0192982	-0.335088	0.566667
Proline	-0.235088	0.0877193	0.275439	0.764912	0.735088	0.0385965	0.382456	0.166667	0.0473684	0.0842105	-0.233333	0.668421	0.603509	-0.263158	-0.157895	-0.403509	0.308772	0.850877	0.0368421	0.392982	0.62807	0.0684211	0.308772	0.421053	0.0421053	-0.0561404	-0.414035	0.115789	0.491228	-0.0877193	0.598246	0.289474	-0.254386	0.549123	0.0666667	0.708772	0.0491228	0.0175439	0	1	-0.0701754	0.207018	0.401754	0.442105	0.757895	0.87193	0.680702	0.621053	-0.124561
Benzoic.acid	0.426316	0.0614035	0.578947	-0.105263	-0.0350877	-0.0333333	-0.103509	0.114035	-0.136842	0.22807	0.370175	-0.431579	0.142105	0.333333	0.268421	0.161404	0.510526	-0.221053	0.138596	-0.154386	-0.303509	0.294737	-0.101754	-0.4	-0.161404	0.122807	0.435088	0.142105	-0.185965	0.410526	0	0.0666667	0.589474	0.217544	-0.0508772	0.0719298	0	0.552632	0.459649	-0.0701754	1	0.257895	0.515789	-0.257895	-0.37193	-0.250877	-0.136842	-0.315789	0.585965
unknown.012	0.022807	0.487719	0.34386	0.25614	0.285965	0.184211	0.25614	0.410526	0.150877	-0.0578947	-0.054386	-0.194737	0.435088	-0.0526316	0.14386	-0.194737	0.391228	0.129825	-0.159649	0.115789	0.231579	0.201754	0.101754	0.136842	0.045614	0.229825	0.0526316	0.464912	0.385965	0.175439	0.324561	0.305263	0.0877193	0.535088	0.115789	0.203509	0.189474	0.338596	0.270175	0.207018	0.257895	1	0.298246	0.0315789	-0.15614	0.14386	-0.00350877	-0.275439	0.0298246
Serine..major.	0.335088	0.182456	0.492982	0.298246	0.580702	0.0298246	0.203509	0.240351	0.194737	0.0105263	0.221053	0.0789474	0.394737	0.077193	0.175439	-0.114035	0.808772	0.184211	0.077193	0.292982	0.105263	0.315789	0.4	-0.112281	-0.0263158	0.287719	0.214035	0.280702	0.301754	0.436842	0.333333	0.207018	0.266667	0.275439	0.22807	0.731579	0.0964912	0.450877	0.377193	0.401754	0.515789	0.298246	1	0.280702	0.2	0.185965	0.238596	0.0982456	0.401754
Succinic.acid	0.0315789	-0.0122807	-0.149123	0.136842	0.566667	-0.0526316	0.542105	0.208772	0.291228	-0.212281	-0.0859649	0.303509	0.173684	-0.208772	-0.114035	-0.268421	0.3	0.440351	-0.0596491	0.124561	0.101754	0.203509	0.114035	0.440351	0.054386	0.0210526	-0.370175	-0.0140351	0.352632	0.00701754	0.142105	0.517544	-0.326316	0.0192982	0.407018	0.391228	-0.0526316	-0.287719	-0.378947	0.442105	-0.257895	0.0315789	0.280702	1	0.370175	0.257895	0.22807	0.480702	-0.207018
unknown.acid.519	-0.32807	0.117544	-0.0280702	0.652632	0.598246	0.133333	0.15614	0.0140351	-0.117544	-0.0614035	-0.340351	0.907018	0.387719	-0.34386	-0.414035	-0.308772	0.101754	0.731579	0.0210526	0.291228	0.563158	-0.189474	0.508772	0.385965	0.163158	0.0368421	-0.380702	0.0929825	0.417544	-0.0789474	0.308772	0.0333333	-0.354386	0.250877	-0.157895	0.473684	0.154386	-0.242105	-0.136842	0.757895	-0.37193	-0.15614	0.2	0.370175	1	0.877193	0.8	0.891228	-0.377193
Threonine	-0.373684	0.221053	0.135088	0.775439	0.580702	0.129825	0.205263	0.121053	-0.166667	-0.0403509	-0.375439	0.85614	0.642105	-0.357895	-0.349123	-0.492982	0.0263158	0.766667	0.124561	0.370175	0.675439	-0.1	0.436842	0.468421	0.0929825	-0.0140351	-0.454386	0.133333	0.535088	-0.222807	0.475439	0.154386	-0.401754	0.496491	-0.12807	0.521053	0.164912	-0.122807	-0.0719298	0.87193	-0.250877	0.14386	0.185965	0.257895	0.877193	1	0.821053	0.729825	-0.259649
similar.to.beta.alanine.N..2.hydroxyethyl.	-0.368421	0.2	0.187719	0.62807	0.477193	0.178947	0.0526316	0.0964912	-0.277193	-0.115789	-0.375439	0.785965	0.357895	-0.364912	-0.37193	-0.121053	0.15614	0.507018	0.289474	0.426316	0.266667	-0.0666667	0.515789	0.508772	0.273684	0.0350877	-0.189474	0.233333	0.45614	-0.0736842	0.235088	0.208772	-0.245614	0.3	-0.136842	0.468421	0.37193	-0.0824561	0.0192982	0.680702	-0.136842	-0.00350877	0.238596	0.22807	0.8	0.821053	1	0.633333	-0.254386
Fumaric.acid	-0.217544	0.00877193	-0.1	0.466667	0.408772	0.00526316	0.229825	-0.126316	-0.12807	0.0824561	-0.215789	0.778947	0.217544	-0.217544	-0.422807	-0.308772	0.0175439	0.715789	0.0578947	-0.0105263	0.508772	-0.129825	0.34386	0.368421	0.0210526	-0.0192982	-0.412281	-0.00526316	0.24386	-0.119298	0.247368	0.0526316	-0.368421	0.263158	-0.0403509	0.233333	0.0824561	-0.4	-0.335088	0.621053	-0.315789	-0.275439	0.0982456	0.480702	0.891228	0.729825	0.633333	1	-0.37193
Pelargonic.acid.or.Nonanoic.acid	0.501754	-0.045614	0.519298	-0.0614035	-0.045614	0.154386	-0.133333	0.238596	-0.108772	0.382456	0.519298	-0.287719	0.0491228	0.450877	0.14386	0.0561404	0.208772	-0.178947	0.0929825	0.149123	-0.105263	0.384211	-0.0263158	-0.614035	0.0333333	0.449123	0.452632	0.189474	-0.131579	0.238596	0.119298	-0.131579	0.505263	0.0280702	-0.0403509	0.222807	0.189474	0.675439	0.566667	-0.124561	0.585965	0.0298246	0.401754	-0.207018	-0.377193	-0.259649	-0.254386	-0.37193	1
unknown.129	0.770175	-0.0210526	0.215789	-0.289474	0.119298	0.278947	0.538596	0.0385965	0.24386	0.0631579	0.780702	-0.161404	-0.185965	0.785965	0.664912	0.0947368	0.0210526	-0.217544	0.277193	-0.247368	-0.189474	0.736842	0.298246	0.0719298	0.154386	0.307018	0.484211	0.257895	0.0491228	0.182456	-0.535088	0.398246	0.412281	-0.264912	0.426316	0.00701754	0.233333	0.107018	0.135088	-0.170175	0.101754	-0.136842	0.022807	-0.0508772	-0.164912	-0.164912	-0.124561	-0.045614	0.242105
PRED_Uracil	0.67193	-0.0192982	0.408772	-0.6	0.126316	-0.0263158	0.54386	0.319298	0.663158	-0.231579	0.733333	-0.580702	0.0385965	0.705263	0.833333	0.154386	0.0929825	-0.377193	0.215789	-0.164912	-0.292982	0.792982	0.0684211	-0.0701754	-0.0561404	0.00526316	0.501754	-0.0350877	0.0157895	0.273684	-0.317544	0.531579	0.436842	-0.221053	0.592982	0.0912281	-0.180702	0.0508772	-0.0192982	-0.224561	0.217544	0.192982	0.112281	-0.0105263	-0.524561	-0.422807	-0.459649	-0.494737	0.221053
beta.Alanine	0.207018	-0.0210526	0.201754	0.196491	0.65614	0.119298	0.350877	0.157895	0.103509	-0.0754386	0.0842105	0.454386	0.0210526	0.00701754	-0.0315789	-0.0175439	0.435088	0.287719	-0.122807	0.27193	-0.0175439	0.294737	0.661404	0.154386	0.273684	0.373684	0.122807	0.292982	0.466667	0.266667	-0.110526	0.284211	0.149123	-0.0280702	0.192982	0.533333	0.340351	0.0245614	0.0614035	0.414035	-0.077193	-0.180702	0.501754	0.591228	0.545614	0.319298	0.524561	0.5	0.022807
unknown.amine.04	0.817544	-0.00701754	0.482456	-0.52807	0.152632	0.0526316	0.426316	0.263158	0.459649	-0.129825	0.870175	-0.412281	0.0701754	0.850877	0.708772	0.0842105	0.0842105	-0.24386	0.205263	-0.314035	-0.203509	0.791228	0.110526	-0.296491	-0.107018	0.173684	0.542105	-0.0245614	-0.161404	0.350877	-0.410526	0.354386	0.524561	-0.308772	0.273684	0.105263	-0.117544	0.0666667	0.0473684	-0.2	0.384211	-0.0526316	0.133333	-0.0666667	-0.336842	-0.32807	-0.394737	-0.240351	0.426316
similar.to.gluconic.acid.2..oxo	0.417544	-0.298246	0.449123	-0.345614	-0.0333333	-0.215789	0.157895	-0.0894737	0.17193	0.0105263	0.503509	-0.419298	-0.317544	0.536842	0.457895	0.410526	0.238596	-0.401754	0.122807	-0.0333333	-0.266667	0.445614	0.177193	-0.377193	-0.173684	0.110526	0.619298	0	0.0333333	0.301754	-0.22807	0.187719	0.598246	0.138596	0.345614	0.0754386	-0.045614	0.250877	0.264912	-0.219298	0.391228	0.0350877	0.312281	-0.242105	-0.357895	-0.377193	-0.119298	-0.378947	0.282456
unknown.amine.05	0.857895	0.135088	0.317544	-0.377193	0.352632	0.249123	0.421053	0.298246	0.480702	0.00350877	0.750877	-0.408772	0.0526316	0.689474	0.621053	-0.00701754	0.384211	-0.184211	-0.0175439	-0.342105	-0.192982	0.621053	0.219298	-0.275439	0.12807	0.294737	0.568421	0.180702	-0.0298246	0.566667	-0.347368	0.24386	0.566667	-0.277193	0.27193	0.168421	-0.0245614	0.324561	0.219298	-0.108772	0.417544	0.045614	0.368421	0.077193	-0.236842	-0.319298	-0.433333	-0.170175	0.417544
PRED_Homoserine..DL...3TMS.	-0.207018	-0.0894737	-0.0614035	0.589474	0.333333	0.124561	0.166667	-0.112281	-0.240351	0.0649123	-0.196491	0.87193	0.112281	-0.15614	-0.280702	-0.103509	0.0105263	0.515789	0.164912	0.340351	0.392982	-0.103509	0.477193	0.401754	0.2	0.140351	-0.222807	0.138596	0.468421	-0.115789	0.0947368	0.077193	-0.194737	0.219298	0.0333333	0.345614	0.278947	-0.12807	-0.00701754	0.545614	-0.368421	-0.305263	0.0964912	0.135088	0.835088	0.740351	0.8	0.747368	-0.301754
similar.to.butyric.acid.4.amino.2.hydroxy	0.022807	0.0754386	0.308772	0.329825	0.582456	0.152632	0.0929825	0.221053	0.0368421	0.0736842	0.135088	0.549123	0.298246	0.077193	-0.0859649	-0.0333333	0.438596	0.435088	-0.0877193	0.208772	0.370175	0.0263158	0.564912	-0.112281	0.135088	0.245614	0.107018	0.185965	0.219298	0.435088	0.249123	-0.164912	0.147368	0.214035	-0.157895	0.426316	0.115789	0.117544	0.212281	0.466667	0.0859649	-0.0105263	0.522807	0.0947368	0.691228	0.508772	0.491228	0.580702	0.0157895
unknown.132	-0.264912	0.215789	-0.0491228	0.585965	0.666667	0.210526	0.161404	0.022807	-0.0894737	-0.0561404	-0.285965	0.801754	0.445614	-0.326316	-0.375439	-0.384211	0.149123	0.661404	-0.0245614	0.212281	0.57193	-0.185965	0.563158	0.312281	0.170175	0.0350877	-0.347368	0.131579	0.375439	-0.0421053	0.340351	-0.0210526	-0.34386	0.261404	-0.178947	0.414035	0.112281	-0.185965	-0.0947368	0.721053	-0.319298	-0.0385965	0.280702	0.401754	0.949123	0.822807	0.687719	0.863158	-0.345614
similar.to.erythritol	-0.175439	0.173684	0.131579	0.621053	0.692982	0.131579	0.164912	0.170175	0.045614	-0.0438596	-0.152632	0.773684	0.552632	-0.180702	-0.219298	-0.431579	0.214035	0.689474	-0.108772	0.298246	0.687719	-0.108772	0.547368	0.124561	0.0754386	0.126316	-0.25614	0.107018	0.417544	0.103509	0.410526	-0.1	-0.214035	0.305263	-0.189474	0.587719	0.0561404	-0.0298246	0.0333333	0.731579	-0.214035	0.0315789	0.387719	0.208772	0.878947	0.810526	0.584211	0.701754	-0.136842
similar.to.n.Hexadecane	0.185965	0.529825	0.321053	0.291228	0.226316	0.778947	-0.00350877	0.322807	-0.187719	0.252632	0.0807018	0.3	0.0315789	0.0947368	-0.114035	0.238596	0.201754	0.110526	-0.0105263	0.266667	-0.022807	0.219298	0.649123	0.157895	0.764912	0.719298	0.412281	0.880702	0.294737	0.221053	-0.110526	0.0175439	0.331579	-0.0754386	-0.147368	0.147368	0.919298	0.368421	0.507018	0.101754	-0.0719298	0.161404	0.1	-0.117544	0.314035	0.280702	0.426316	0.191228	0.121053
similat.to.nicotinamide	0.621053	0.22807	0.535088	-0.307018	0.00701754	0.0807018	0.189474	0.221053	0.459649	-0.0964912	0.605263	-0.512281	0.161404	0.608772	0.607018	0.177193	0.25614	-0.345614	0.296491	-0.0982456	-0.0859649	0.549123	0.170175	-0.292982	-0.0578947	0.189474	0.636842	0.152632	0	0.373684	-0.0842105	0.231579	0.531579	-0.0245614	0.350877	0.217544	-0.0263158	0.321053	0.284211	-0.217544	0.415789	0.287719	0.375439	-0.392982	-0.410526	-0.310526	-0.363158	-0.480702	0.350877
unknown.carboxylic.acid.08	0.529825	-0.107018	0.175439	-0.380702	0.424561	-0.0807018	0.821053	0.317544	0.685965	-0.359649	0.580702	-0.0877193	0.101754	0.531579	0.692982	-0.121053	0.0719298	-0.0701754	0.180702	-0.0508772	-0.0719298	0.750877	0.317544	0.285965	-0.0210526	0.0105263	0.198246	-0.0684211	0.37193	0.185965	-0.3	0.675439	0.112281	-0.140351	0.75614	0.254386	-0.145614	-0.215789	-0.282456	0.0684211	-0.161404	0.0736842	0.149123	0.403509	-0.0666667	-0.0403509	-0.0929825	-0.0140351	-0.0596491
Thymine	0.414035	-0.0789474	0.385965	-0.438596	-0.136842	-0.103509	-0.0245614	-0.0859649	0.198246	-0.0315789	0.580702	-0.454386	-0.0842105	0.612281	0.214035	0.215789	-0.150877	-0.170175	0.177193	-0.338596	0.0561404	0.368421	-0.136842	-0.640351	-0.340351	0.0175439	0.403509	-0.240351	-0.519298	0.0824561	-0.0631579	-0.0508772	0.335088	-0.122807	-0.115789	-0.0578947	-0.275439	-0.0859649	-0.0122807	-0.259649	0.261404	-0.131579	-0.0421053	-0.222807	-0.305263	-0.364912	-0.438596	-0.203509	0.366667
similar.to.citramalic.acid	-0.487719	0.263158	-0.0824561	0.636842	0.559649	0.335088	-0.0210526	0.240351	-0.270175	-0.268421	-0.529825	0.780702	0.592982	-0.557895	-0.484211	-0.338596	-0.0526316	0.466667	0.1	0.617544	0.396491	-0.261404	0.407018	0.396491	0.338596	0.00877193	-0.419298	0.117544	0.521053	-0.268421	0.34386	0.101754	-0.433333	0.187719	-0.27193	0.433333	0.163158	-0.0280702	0.0491228	0.670175	-0.396491	0.126316	0.0736842	0.285965	0.740351	0.817544	0.75614	0.470175	-0.266667
unknown.136	0.712281	0.129825	0.454386	0.0701754	0.468421	0.461404	0.491228	0.296491	0.1	0.303509	0.538596	-0.0403509	0.0947368	0.489474	0.442105	0.163158	0.594737	0.0175439	-0.161404	0.115789	-0.131579	0.596491	0.524561	-0.0631579	0.380702	0.642105	0.487719	0.654386	0.433333	0.447368	-0.217544	0.373684	0.721053	0.114035	0.363158	0.277193	0.424561	0.591228	0.587719	0.17193	0.401754	0.270175	0.508772	0.103509	0.0385965	0.022807	0.0368421	0.0315789	0.307018
unknown.019	0.163158	0.126316	0.180702	0.32807	0.480702	0.238596	0.166667	0.361404	0.0333333	-0.0508772	0.0315789	0.440351	0.133333	0.0385965	0.0175439	-0.301754	0.178947	0.194737	-0.329825	0.338596	0.166667	0.173684	0.608772	-0.00175439	0.331579	0.585965	0.170175	0.415789	0.6	0.268421	-0.140351	-0.00701754	0.145614	0	-0.0649123	0.482456	0.489474	0.314035	0.292982	0.247368	-0.142105	0.045614	0.275439	0.0947368	0.34386	0.333333	0.345614	0.129825	0.287719
Malic.acid	-0.382456	0.0192982	-0.0824561	0.685965	0.44386	0.175439	0.0649123	-0.00701754	-0.336842	-0.022807	-0.421053	0.903509	0.342105	-0.450877	-0.342105	-0.207018	0.0719298	0.507018	0.121053	0.554386	0.282456	-0.2	0.442105	0.521053	0.25614	0.0333333	-0.421053	0.157895	0.498246	-0.238596	0.205263	0.105263	-0.331579	0.178947	-0.0824561	0.424561	0.270175	-0.0631579	0.0438596	0.659649	-0.307018	-0.166667	0.166667	0.261404	0.821053	0.810526	0.882456	0.661404	-0.294737
X4.Aminobutyric.acid	-0.34386	-0.0947368	0.0122807	0.740351	0.291228	-0.12807	0.0526316	-0.124561	-0.157895	0.412281	-0.277193	0.692982	0.203509	-0.240351	-0.378947	-0.435088	0.0842105	0.808772	-0.321053	0.135088	0.801754	-0.307018	0.180702	0.0596491	-0.133333	0.108772	-0.435088	0.0736842	0.270175	-0.0701754	0.566667	-0.340351	-0.280702	0.580702	-0.192982	0.338596	0.1	-0.00877193	-0.00526316	0.636842	-0.205263	-0.0210526	0.182456	0.0982456	0.708772	0.696491	0.435088	0.680702	-0.0508772
Aspartic.acid	-0.261404	-0.112281	0.0421053	0.575439	0.201754	-0.108772	0.214035	-0.207018	-0.219298	0.2	-0.161404	0.67193	0.208772	-0.077193	-0.161404	-0.373684	-0.133333	0.526316	0.119298	0.115789	0.621053	-0.0912281	0.338596	0.319298	-0.119298	-0.045614	-0.298246	0.0280702	0.429825	-0.231579	0.296491	-0.00877193	-0.259649	0.603509	0.0614035	0.192982	0.108772	-0.121053	-0.0789474	0.550877	-0.226316	-0.0157895	0.0473684	-0.0526316	0.631579	0.742105	0.619298	0.612281	-0.221053
Adipic.acid	0.457895	-0.296491	-0.0175439	-0.108772	-0.0280702	0.110526	0.12807	0.0859649	-0.077193	0.236842	0.3	-0.421053	-0.231579	0.236842	0.278947	0.312281	0.442105	-0.257895	-0.168421	0.0894737	-0.459649	0.203509	-0.403509	-0.247368	0.0789474	0.24386	0.192982	0.101754	-0.0263158	0.245614	-0.22807	0.242105	0.505263	-0.112281	0.233333	0.00175439	-0.0807018	0.598246	0.478947	-0.184211	0.507018	0.0684211	0.2	0.101754	-0.5	-0.492982	-0.408772	-0.461404	0.415789
Methionine	-0.312281	-0.166667	0.152632	0.694737	0.129825	-0.187719	0.182456	-0.163158	-0.198246	0.310526	-0.194737	0.533333	0.263158	-0.152632	-0.292982	-0.357895	-0.145614	0.708772	0.0754386	0.32807	0.736842	-0.00877193	-0.0403509	0.187719	-0.27193	0.0157895	-0.507018	-0.0140351	0.25614	-0.480702	0.635088	0.0666667	-0.368421	0.635088	0.0508772	0.396491	0.0684211	-0.0842105	-0.0649123	0.624561	-0.224561	0.077193	0.0368421	0.161404	0.42807	0.635088	0.42807	0.426316	0.0684211
unknown.carbohydrate.02	0.584211	0.0526316	0.261404	-0.314035	0.275439	0.142105	0.726316	0.242105	0.464912	-0.240351	0.573684	-0.133333	-0.0631579	0.563158	0.670175	0.108772	0.129825	-0.192982	0.298246	-0.0526316	-0.254386	0.803509	0.401754	0.385965	0.180702	0.201754	0.394737	0.259649	0.357895	0.187719	-0.454386	0.729825	0.270175	-0.150877	0.703509	0.154386	0.222807	-0.0719298	-0.0701754	-0.0491228	-0.0491228	0.131579	0.108772	0.229825	-0.133333	-0.0824561	0.0526316	-0.0807018	-0.0438596
Xylitol	-0.0824561	0.0245614	-0.0315789	0.375439	0.198246	0.378947	-0.291228	-0.0315789	-0.361404	0.142105	-0.0701754	0.37193	0.264912	-0.221053	-0.0578947	-0.00701754	0.0964912	-0.0438596	0.175439	0.64386	-0.0421053	-0.138596	0.238596	-0.0122807	0.280702	0.0982456	-0.122807	0.161404	0.0140351	-0.214035	0.187719	-0.238596	-0.054386	-0.215789	-0.221053	0.315789	0.175439	0.4	0.503509	0.201754	0.00701754	-0.207018	0.303509	-0.110526	0.233333	0.249123	0.314035	0.0280702	0.292982
Glutaric.acid..2.hydroxy	-0.377193	0.0245614	-0.175439	0.617544	0.512281	0.164912	0.152632	-0.0210526	-0.215789	0.0614035	-0.375439	0.901754	0.32807	-0.417544	-0.478947	-0.292982	0.0298246	0.703509	0.0280702	0.32807	0.480702	-0.240351	0.384211	0.452632	0.214035	-0.0140351	-0.512281	0.0614035	0.37193	-0.210526	0.34386	0.0280702	-0.435088	0.221053	-0.0894737	0.331579	0.135088	-0.24386	-0.163158	0.721053	-0.429825	-0.210526	0.110526	0.484211	0.940351	0.82807	0.745614	0.908772	-0.377193
Glutamic.acid..N.acetyl	-0.0684211	0.14386	-0.0964912	0.15614	0.185965	0.077193	0.55614	0.0719298	0.217544	-0.0508772	-0.0789474	0.301754	0.0947368	-0.0789474	0.136842	-0.163158	-0.0631579	0.333333	0.310526	-0.0403509	0.0596491	0.27193	0.131579	0.905263	0.201754	-0.173684	-0.291228	0.15614	0.303509	-0.210526	-0.00877193	0.568421	-0.37193	0.0578947	0.498246	0.0666667	0.222807	-0.401754	-0.426316	0.338596	-0.364912	0.0614035	-0.159649	0.440351	0.284211	0.387719	0.387719	0.403509	-0.470175
similar.to.asparagine	0.494737	-0.273684	0.242105	-0.226316	-0.0192982	-0.124561	0.503509	0.00877193	0.345614	0.4	0.624561	-0.129825	0.00175439	0.578947	0.485965	-0.0912281	-0.0877193	0.129825	0.173684	-0.215789	0.0929825	0.561404	-0.0631579	0.0210526	-0.159649	-0.0245614	0.0438596	-0.1	-0.0912281	-0.0438596	0.0491228	0.214035	0.161404	0.0210526	0.552632	0.0140351	-0.117544	-0.0561404	-0.152632	0.0666667	0.077193	-0.205263	0.0315789	0.115789	-0.142105	-0.0701754	-0.298246	0.115789	0.291228
Pyroglutamic.acid	0.161404	0.0245614	0.435088	0.245614	0.507018	0.119298	0.464912	0.0192982	0.180702	0.0403509	0.384211	0.384211	0.294737	0.378947	0.245614	-0.0842105	0.0315789	0.484211	0.35614	0.0561404	0.438596	0.484211	0.394737	0.215789	-0.0263158	-0.0368421	0.0192982	0.0649123	0.0578947	-0.054386	0.191228	0.296491	-0.0105263	0.192982	0.112281	0.408772	0.0578947	-0.194737	-0.0578947	0.566667	-0.0649123	-0.054386	0.15614	0.14386	0.510526	0.542105	0.457895	0.505263	-0.0280702
Glutamic.acid	-0.703509	-0.0789474	-0.431579	0.703509	0.161404	-0.0140351	-0.054386	-0.210526	-0.275439	0.045614	-0.684211	0.717544	0.175439	-0.680702	-0.547368	-0.266667	-0.147368	0.524561	0.0280702	0.478947	0.510526	-0.54386	0.045614	0.498246	0.0824561	-0.215789	-0.677193	-0.0719298	0.370175	-0.477193	0.515789	-0.0859649	-0.650877	0.35614	-0.0280702	0.215789	0.00877193	-0.185965	-0.145614	0.549123	-0.603509	-0.045614	-0.0719298	0.240351	0.635088	0.666667	0.584211	0.503509	-0.475439
Putrescine	0.105263	0.114035	0.401754	0.591228	0.235088	0.307018	-0.0403509	-0.278947	-0.319298	0.307018	0.115789	0.349123	0.189474	0.154386	-0.0894737	0.0947368	0.163158	0.310526	0.312281	0.294737	0.429825	0.112281	0.403509	-0.114035	0.0684211	0.263158	0.163158	0.336842	0.103509	-0.142105	0.294737	-0.0210526	0.217544	0.359649	-0.149123	0.436842	0.305263	0.322807	0.5	0.450877	0.149123	-0.0333333	0.347368	-0.284211	0.442105	0.473684	0.485965	0.301754	0.189474
similar.to.fucose..minor.	0.136842	0	0.489474	0.192982	0.568421	-0.121053	0.287719	0.538596	0.3	-0.0526316	0.115789	0.308772	0.557895	0.0105263	0.121053	-0.408772	0.270175	0.322807	-0.189474	0.477193	0.238596	0.349123	0.422807	-0.077193	-0.0105263	0.259649	-0.0438596	0.0701754	0.531579	0.178947	0.326316	0.154386	0.0736842	0.198246	0.210526	0.687719	0.0614035	0.205263	0.0824561	0.475439	0.0842105	0.166667	0.561404	0.34386	0.24386	0.352632	0.203509	0.107018	0.431579
Phenylalanine	-0.305263	-0.022807	0.210526	0.685965	0.131579	-0.233333	0.122807	-0.314035	-0.205263	0.4	-0.222807	0.34386	0.305263	-0.178947	-0.217544	-0.438596	0.0122807	0.635088	0.0912281	0.0649123	0.740351	-0.0912281	0.0105263	0.170175	-0.364912	-0.154386	-0.419298	0.0245614	0.17193	-0.375439	0.712281	-0.0315789	-0.312281	0.842105	0.0175439	0.291228	0.00175439	0.00350877	-0.0210526	0.638596	0.0473684	0.259649	0.219298	0.0298246	0.375439	0.610526	0.384211	0.412281	0.0157895
Benzoic.acid..4.hydroxy	-0.587719	0.0561404	-0.257895	0.708772	0.447368	0.0122807	0.0824561	-0.0298246	-0.205263	-0.0157895	-0.582456	0.889474	0.37193	-0.591228	-0.550877	-0.478947	-0.0491228	0.722807	-0.110526	0.342105	0.633333	-0.410526	0.310526	0.463158	0.077193	-0.0824561	-0.647368	0.00701754	0.463158	-0.282456	0.470175	-0.0736842	-0.608772	0.392982	-0.147368	0.319298	0.077193	-0.27193	-0.229825	0.710526	-0.521053	-0.0105263	0.0596491	0.410526	0.882456	0.861404	0.710526	0.792982	-0.438596
Glutamine..N.acetyl	-0.508772	-0.315789	-0.373684	0.377193	0.0789474	-0.163158	0.0947368	-0.359649	-0.191228	0.215789	-0.363158	0.621053	-0.170175	-0.361404	-0.422807	-0.0824561	-0.163158	0.468421	0.0263158	0.149123	0.385965	-0.350877	0.107018	0.4	-0.00877193	-0.231579	-0.496491	-0.149123	0.168421	-0.336842	0.329825	-0.110526	-0.491228	0.310526	0.126316	-0.0210526	-0.0122807	-0.389474	-0.324561	0.392982	-0.559649	-0.305263	-0.110526	0.338596	0.617544	0.487719	0.508772	0.703509	-0.484211
unknown.027	0.0438596	0.277193	0.540351	0.370175	0.566667	0.0964912	0.292982	0.108772	-0.0719298	0.0929825	0.0684211	0.391228	0.429825	0.077193	-0.054386	-0.373684	0.180702	0.505263	0.157895	-0.0631579	0.378947	0.324561	0.561404	0.208772	0.0245614	0.0719298	0.0298246	0.270175	0.278947	0.0561404	0.24386	0.215789	-0.00175439	0.492982	-0.0929825	0.370175	0.291228	-0.0210526	-0.00877193	0.654386	0.22807	0.208772	0.35614	0.242105	0.549123	0.657895	0.629825	0.57193	0.0912281
similar.to.gluconic.acid	-0.526316	0.482456	-0.0263158	0.357895	0.0982456	-0.0368421	-0.450877	-0.0175439	-0.045614	-0.231579	-0.584211	0.0263158	0.221053	-0.594737	-0.494737	-0.205263	0.17193	0.221053	-0.112281	0.0421053	0.294737	-0.475439	-0.054386	-0.022807	-0.0877193	-0.122807	-0.205263	0.0596491	-0.159649	-0.00877193	0.484211	-0.310526	-0.415789	0.168421	-0.529825	0.231579	0.0385965	-0.0719298	-0.0561404	0.163158	-0.0210526	0.357895	0.196491	0.054386	0.166667	0.164912	0.164912	0.00175439	-0.112281
Pyrophosphate	0.336842	0.0438596	0.424561	-0.112281	0.22807	-0.22807	0.307018	-0.185965	0.259649	-0.136842	0.401754	-0.357895	0.0561404	0.457895	0.496491	-0.140351	0.121053	0.00526316	-0.0929825	-0.392982	0.198246	0.431579	0.108772	-0.250877	-0.487719	-0.0561404	0.229825	-0.0140351	-0.149123	0.0807018	-0.101754	0.180702	0.236842	0.233333	-0.0315789	0.136842	-0.182456	-0.0701754	-0.00175439	0.0578947	0.345614	0.307018	0.163158	-0.105263	-0.175439	-0.0947368	-0.177193	-0.154386	0.103509
Glycerol.3.phosphate	-0.0578947	-0.440351	-0.0175439	0.407018	0.345614	-0.0157895	0.385965	0.27193	-0.0350877	0.433333	-0.0175439	0.438596	-0.0877193	-0.0614035	-0.136842	0.108772	0.450877	0.535088	-0.533333	0.452632	0.22807	0.00350877	0	0.0614035	0.164912	0.401754	-0.242105	0.212281	0.508772	0.235088	0.277193	0.108772	0.15614	0.408772	0.312281	0.254386	0.119298	0.287719	0.235088	0.410526	-0.101754	0.122807	0.229825	0.459649	0.329825	0.254386	0.208772	0.331579	0.0140351
Orotic.acid	0.0666667	-0.0280702	-0.0403509	0.192982	0.122807	0.450877	0.0315789	-0.201754	-0.291228	0.389474	0.0859649	0.354386	-0.312281	0.0666667	-0.275439	0.463158	0.175439	0.175439	0.0982456	0.133333	0.00526316	-0.00877193	0.380702	0.0807018	0.459649	0.335088	0.168421	0.398246	0.0315789	0.045614	-0.0192982	-0.0350877	0.201754	0.00175439	0.0368421	-0.0526316	0.426316	0.0701754	0.250877	0.136842	-0.180702	-0.294737	0.077193	0.14386	0.468421	0.192982	0.396491	0.54386	-0.173684
Glutamine	0.391228	-0.342105	0.222807	0.212281	0.0684211	0.185965	0.314035	-0.0438596	-0.168421	0.44386	0.447368	0.347368	-0.1	0.450877	0.264912	0.312281	0.207018	0.152632	0.203509	0.24386	-0.00877193	0.345614	0.212281	0.0701754	0.173684	0.338596	0.180702	0.236842	0.22807	0.108772	-0.138596	0.203509	0.436842	0.0912281	0.352632	0.157895	0.242105	0.296491	0.377193	0.185965	0.154386	-0.301754	0.173684	-0.135088	0.24386	0.207018	0.287719	0.289474	0.159649
Glyceric.acid.3.phosphate	0.129825	-0.247368	0.170175	0.150877	-0.0473684	0.0122807	0.405263	0.147368	0.159649	0.333333	0.324561	0.187719	-0.173684	0.384211	0.382456	0.342105	0.249123	0.175439	0.0824561	0.12807	0.105263	0.249123	0.0403509	0.284211	0.122807	0.177193	0.161404	0.231579	0.278947	0.307018	0.00701754	0.194737	0.280702	0.291228	0.496491	0.0245614	0.175439	0.163158	0.189474	0.0807018	0.00350877	0.12807	0.0333333	-0.257895	0.0842105	0.140351	0.178947	0.0807018	-0.145614
unknown.carbohydrate.03	0.077193	-0.217544	0.0614035	0.166667	0.184211	-0.145614	0.621053	-0.077193	0.217544	-0.107018	0.212281	0.347368	0.0842105	0.27193	0.368421	-0.0631579	-0.110526	0.329825	0.377193	0.022807	0.235088	0.389474	0.077193	0.580702	-0.142105	-0.198246	-0.192982	-0.112281	0.264912	-0.191228	-0.0789474	0.559649	-0.159649	0.154386	0.485965	0.201754	-0.0754386	-0.366667	-0.303509	0.359649	-0.24386	-0.0947368	-0.135088	0.135088	0.294737	0.398246	0.363158	0.338596	-0.359649
Lysine	-0.447368	0.145614	0.0842105	0.692982	0.459649	0.121053	0.0631579	-0.129825	-0.285965	0.152632	-0.345614	0.575439	0.561404	-0.375439	-0.315789	-0.480702	-0.0964912	0.622807	0.0859649	0.315789	0.673684	-0.170175	0.247368	0.275439	-0.0491228	-0.210526	-0.531579	0.0491228	0.205263	-0.480702	0.649123	-0.0421053	-0.452632	0.549123	-0.245614	0.319298	0.0105263	-0.0561404	0.0192982	0.780702	-0.184211	0.217544	0.119298	0.189474	0.624561	0.808772	0.575439	0.529825	-0.136842
unknown.036	-0.792982	-0.287719	-0.336842	0.282456	-0.0333333	-0.570175	-0.161404	-0.166667	-0.0385965	-0.0491228	-0.67193	0.535088	0.142105	-0.673684	-0.457895	-0.342105	-0.277193	0.485965	-0.287719	0.164912	0.378947	-0.589474	-0.166667	0.268421	-0.340351	-0.489474	-0.784211	-0.482456	0.0684211	-0.368421	0.440351	-0.307018	-0.680702	0.215789	-0.142105	0.0263158	-0.32807	-0.575439	-0.580702	0.349123	-0.482456	-0.22807	-0.194737	0.25614	0.464912	0.422807	0.289474	0.468421	-0.485965
similar.to.galactonic.acid	-0.0842105	-0.319298	-0.319298	0.142105	0.236842	0.0315789	0.0649123	-0.221053	-0.0280702	-0.175439	-0.00877193	0.459649	-0.196491	0.0298246	0.0614035	0.107018	-0.0421053	0.105263	0.135088	0.0578947	0.0140351	-0.170175	0.163158	0.2	0.131579	-0.210526	-0.0350877	-0.245614	0.0421053	0.0807018	-0.310526	-0.0403509	-0.077193	-0.275439	-0.0807018	0.117544	-0.152632	-0.163158	-0.0561404	0.192982	-0.285965	-0.578947	-0.110526	-0.045614	0.485965	0.25614	0.382456	0.35614	-0.345614
similar.to.siopropyl.beta.D.thiogalactopyranoside	0.705263	-0.15614	0.296491	-0.44386	-0.152632	0.112281	0.180702	0.0807018	0.135088	0.0508772	0.614035	-0.55614	-0.3	0.664912	0.631579	0.498246	0.240351	-0.531579	-0.103509	-0.138596	-0.501754	0.478947	-0.00175439	-0.387719	0.045614	0.361404	0.661404	0.205263	-0.0140351	0.396491	-0.614035	0.240351	0.835088	-0.224561	0.252632	-0.136842	0.0491228	0.426316	0.450877	-0.463158	0.475439	0.0526316	0.0508772	-0.394737	-0.564912	-0.585965	-0.45614	-0.57193	0.284211
unknown.044	0.573684	0.0368421	0.194737	-0.419298	0.150877	-0.0192982	0.221053	0.321053	0.478947	-0.314035	0.529825	-0.445614	-0.0526316	0.438596	0.659649	0.252632	0.549123	-0.387719	-0.0333333	-0.105263	-0.463158	0.42807	-0.0333333	-0.173684	-0.0491228	0.164912	0.445614	0.054386	-0.114035	0.626316	-0.408772	0.252632	0.438596	-0.424561	0.245614	0.182456	-0.133333	0.215789	0.180702	-0.345614	0.449123	0.136842	0.394737	-0.00175439	-0.414035	-0.512281	-0.378947	-0.454386	0.222807
unknown.144	-0.312281	-0.14386	-0.35614	0.333333	0.342105	0.2	-0.00877193	-0.0719298	-0.198246	-0.196491	-0.27193	0.764912	0.0526316	-0.259649	-0.35614	0.00877193	-0.126316	0.266667	-0.0263158	0.398246	0.278947	-0.338596	0.426316	0.166667	0.266667	0.054386	-0.224561	-0.0631579	0.35614	-0.1	-0.0350877	-0.112281	-0.226316	-0.0701754	-0.149123	0.15614	0.0140351	-0.194737	-0.0210526	0.317544	-0.591228	-0.366667	-0.0807018	0.124561	0.75614	0.524561	0.557895	0.580702	-0.461404
Palmitic.acid	0.387719	0.338596	0.150877	-0.0596491	0.44386	0.245614	0.568421	0.421053	0.285965	-0.47193	0.147368	-0.0245614	0.350877	0.0964912	0.242105	-0.0877193	0.284211	0.0421053	0.329825	0.045614	-0.252632	0.557895	0.152632	0.512281	0.224561	0.122807	0.0578947	0.207018	0.385965	0.108772	-0.264912	0.9	0.0298246	-0.15614	0.429825	0.331579	0.117544	-0.0701754	-0.140351	0.214035	0.103509	0.278947	0.187719	0.585965	0.0157895	0.103509	0.168421	0.0350877	-0.105263
unknown.055	-0.187719	0.32807	0.231579	0.275439	0.221053	-0.0263158	-0.105263	0.3	0.0912281	-0.189474	-0.147368	-0.00877193	0.533333	-0.27193	0.0280702	-0.136842	0.435088	0.161404	0.107018	0.287719	0.105263	-0.0333333	-0.163158	0.0894737	-0.152632	-0.112281	-0.212281	0.0508772	-0.0807018	0.108772	0.477193	0.0578947	-0.198246	0.135088	-0.140351	0.394737	-0.107018	0.149123	0.129825	0.229825	0.342105	0.503509	0.447368	0.0859649	-0.0192982	0.14386	0.101754	-0.15614	0.124561
unknown.aliphatic.acid.methyl.ester.01	0.387719	-0.212281	0.631579	0.107018	0.282456	0.114035	0.363158	0.249123	0.0964912	0.352632	0.491228	0.173684	0.0631579	0.517544	0.329825	0.233333	0.259649	0.126316	0.0368421	0.32807	0.115789	0.519298	0.503509	-0.159649	0.189474	0.419298	0.454386	0.314035	0.454386	0.296491	0.0491228	0.196491	0.614035	0.352632	0.382456	0.340351	0.282456	0.422807	0.442105	0.280702	0.205263	0.054386	0.361404	-0.177193	0.161404	0.217544	0.25614	0.0754386	0.331579
unknown.058	0.373684	0.103509	0.519298	-0.259649	0.214035	-0.124561	0.226316	0.273684	0.324561	-0.177193	0.47193	-0.278947	0.345614	0.435088	0.349123	-0.384211	-0.138596	-0.0684211	0.173684	-0.101754	0.135088	0.578947	0.126316	-0.296491	-0.27193	0.022807	0.221053	-0.126316	-0.0438596	0.00350877	0.0824561	0.173684	0.0807018	0.0403509	0.0666667	0.27193	-0.119298	0.0245614	-0.0719298	0.0438596	0.235088	0.187719	0.185965	0.0561404	-0.268421	-0.0561404	-0.219298	-0.250877	0.585965
Oleic.acid.or.Octadecanoic.acid	0.382456	-0.0877193	0.22807	-0.054386	0.133333	-0.1	0.303509	0.252632	0.205263	0.117544	0.45614	-0.0210526	0.135088	0.387719	0.435088	-0.117544	0.336842	0.150877	0.145614	-0.22807	-0.107018	0.377193	-0.2	0.103509	-0.135088	-0.0210526	0.0421053	-0.0526316	-0.15614	0.382456	-0.0877193	0.187719	0.138596	-0.0877193	0.157895	0.154386	-0.0947368	0.101754	-0.0157895	0.0877193	0.487719	-0.0473684	0.24386	0.0947368	-0.0666667	-0.0122807	-0.0578947	0.0719298	0.319298
Stearic.acid	0.32807	0.252632	0.426316	-0.0894737	0.333333	0.454386	0.347368	0.457895	0.0684211	-0.212281	0.278947	0.173684	0.133333	0.280702	0.133333	0.222807	0.00175439	-0.00526316	0.142105	0.310526	-0.208772	0.619298	0.531579	0.196491	0.473684	0.507018	0.336842	0.47193	0.370175	0.0561404	-0.338596	0.542105	0.298246	-0.222807	0.150877	0.231579	0.550877	0.00526316	0.133333	0.0912281	-0.126316	0.0877193	-0.0368421	0.229825	0.131579	0.15614	0.338596	0.0596491	0.0807018
Glucose.6.phosphate	-0.0824561	-0.210526	-0.185965	0.142105	-0.0807018	0.177193	0.207018	-0.298246	-0.177193	0.242105	-0.022807	0.3	-0.419298	-0.00175439	-0.154386	0.440351	-0.0877193	0.214035	0.236842	0.110526	-0.0754386	0.0754386	0.0140351	0.450877	0.266667	0.0403509	-0.122807	0.161404	-0.0210526	-0.282456	-0.0964912	0.270175	-0.0859649	-0.0842105	0.25614	-0.101754	0.294737	-0.273684	-0.114035	0.117544	-0.389474	-0.370175	-0.277193	0.273684	0.289474	0.138596	0.364912	0.422807	-0.373684
similar.to.glucose.6.P	-0.147368	-0.121053	-0.192982	0.222807	-0.0947368	0.149123	0.121053	-0.307018	-0.235088	0.284211	-0.173684	0.301754	-0.345614	-0.163158	-0.168421	0.377193	0.0368421	0.229825	0.210526	0.0614035	-0.17193	-0.0350877	-0.0192982	0.568421	0.282456	-0.045614	-0.185965	0.203509	-0.022807	-0.233333	-0.0859649	0.240351	-0.105263	-0.0666667	0.2	-0.1	0.326316	-0.215789	-0.101754	0.170175	-0.224561	-0.340351	-0.191228	0.250877	0.301754	0.175439	0.422807	0.435088	-0.408772
unknown.067	0.308772	-0.045614	0.357895	-0.0929825	0.142105	0.0421053	0.0333333	0.192982	0.077193	-0.0350877	0.245614	-0.45614	-0.0122807	0.205263	0.282456	0.249123	0.398246	-0.17193	0.0736842	0.0807018	-0.377193	0.335088	-0.275439	-0.214035	0.0157895	0.0350877	0.307018	0.0385965	-0.164912	0.249123	-0.0789474	0.298246	0.398246	-0.1	-0.00175439	0.266667	-0.0578947	0.435088	0.350877	0.00877193	0.585965	0.163158	0.263158	0.054386	-0.424561	-0.335088	-0.175439	-0.510526	0.47193
Sucrose	0.531579	-0.0368421	0.110526	-0.454386	-0.177193	0.0245614	-0.108772	-0.0964912	0.0877193	-0.00175439	0.375439	-0.650877	-0.391228	0.421053	0.287719	0.4	0.301754	-0.5	-0.108772	-0.436842	-0.464912	0.138596	-0.124561	-0.519298	-0.0263158	0.161404	0.629825	0.0368421	-0.282456	0.491228	-0.487719	-0.022807	0.649123	-0.231579	-0.0298246	-0.208772	-0.0982456	0.32807	0.287719	-0.480702	0.54386	-0.0508772	0.131579	-0.280702	-0.487719	-0.652632	-0.501754	-0.442105	0.236842
similar.to.maltose	0.664912	-0.00877193	0.612281	-0.357895	0.0438596	0.159649	0.0736842	0.103509	0.154386	0.117544	0.650877	-0.566667	-0.182456	0.668421	0.547368	0.505263	0.373684	-0.385965	0.022807	-0.136842	-0.401754	0.554386	0.129825	-0.501754	0.0649123	0.303509	0.782456	0.252632	-0.194737	0.470175	-0.357895	0.152632	0.857895	-0.136842	0.0526316	0.077193	0.115789	0.475439	0.517544	-0.24386	0.654386	0.0754386	0.280702	-0.349123	-0.435088	-0.466667	-0.289474	-0.477193	0.477193
Trehalose	0.449123	-0.0947368	0.117544	-0.426316	0.152632	-0.170175	0.150877	-0.149123	0.32807	-0.468421	0.438596	-0.44386	0.0526316	0.414035	0.442105	-0.0473684	-0.0385965	-0.450877	0.138596	-0.110526	-0.0508772	0.336842	0.135088	-0.47193	-0.382456	-0.0842105	0.32807	-0.314035	-0.0754386	0.0105263	-0.238596	0.173684	0.219298	-0.166667	0.163158	0.152632	-0.461404	-0.0157895	0.0140351	-0.231579	0.119298	0.00701754	0.226316	-0.0631579	-0.326316	-0.363158	-0.405263	-0.389474	0.180702
unknown.carboxylic.acid.01	0.357895	0.245614	0.629825	0.0666667	0.652632	0.270175	0.526316	0.654386	0.549123	-0.00526316	0.378947	-0.077193	0.303509	0.289474	0.385965	0.201754	0.670175	0.270175	-0.114035	0.319298	0.0403509	0.619298	0.342105	0.0719298	0.314035	0.377193	0.336842	0.461404	0.333333	0.519298	0.219298	0.477193	0.412281	0.12807	0.370175	0.587719	0.236842	0.317544	0.294737	0.375439	0.207018	0.529825	0.538596	0.354386	0.0614035	0.0912281	0.0807018	-0.0754386	0.185965
unknown.sterol.01	0.549123	0.135088	0.592982	-0.317544	-0.0877193	-0.0526316	0.0350877	0.422807	0.110526	-0.0912281	0.431579	-0.34386	0.164912	0.403509	0.392982	0.159649	0.359649	-0.333333	0.119298	-0.0298246	-0.473684	0.514035	0.0421053	-0.24386	-0.0561404	0.345614	0.491228	0.192982	0.0385965	0.454386	-0.308772	0.277193	0.568421	-0.133333	0.142105	0.150877	0.173684	0.335088	0.252632	-0.273684	0.726316	0.168421	0.368421	-0.178947	-0.426316	-0.319298	-0.157895	-0.4	0.540351
unknown.carboxylic.acid.11	0.745614	0.022807	0.582456	-0.0912281	0.282456	0.238596	0.454386	0.335088	0.185965	0.133333	0.64386	-0.37193	0.0473684	0.614035	0.529825	0.212281	0.519298	-0.126316	0.240351	0.0333333	-0.291228	0.766667	0.0789474	-0.1	0.170175	0.377193	0.568421	0.345614	0.184211	0.412281	-0.182456	0.594737	0.664912	0.0807018	0.426316	0.34386	0.2	0.587719	0.47193	0.0789474	0.645614	0.270175	0.452632	0.0859649	-0.340351	-0.203509	-0.0929825	-0.333333	0.582456
Lignoceric.acid	0.142105	0.44386	-0.0877193	0.0719298	0.114035	0.496491	0.0210526	0.129825	-0.259649	-0.180702	-0.219298	-0.205263	0.1	-0.196491	-0.126316	0.00526316	0.114035	-0.184211	0.045614	-0.0192982	-0.352632	0.0596491	0.00877193	0.24386	0.408772	0.2	0.0982456	0.403509	0.205263	-0.0666667	-0.305263	0.426316	0.114035	-0.0964912	-0.0964912	-0.077193	0.314035	0.268421	0.22807	-0.0140351	0.175439	0.342105	-0.0859649	0.187719	-0.17193	-0.0614035	0.0403509	-0.214035	-0.045614
Hexacosanoic.acid	-0.0280702	-0.0929825	-0.240351	0.394737	0.154386	-0.0824561	0.170175	0.0245614	0.0842105	0.15614	-0.261404	0.0280702	-0.0824561	-0.249123	-0.0105263	-0.268421	0.314035	0.201754	-0.542105	0.170175	0.180702	-0.177193	-0.103509	0.0736842	0.0140351	0.242105	-0.203509	0.192982	0.447368	0.0859649	0.126316	0.0140351	-0.0263158	0.257895	0.196491	0.259649	0.0701754	0.352632	0.191228	0.157895	-0.0842105	0.275439	0.2	0.189474	-0.0473684	0.00175439	-0.133333	-0.150877	0.045614
aliphatic.acid.methyl.ester.02	0.250877	-0.210526	0.214035	-0.603509	-0.117544	-0.554386	0.154386	0.0719298	0.410526	-0.138596	0.366667	-0.421053	-0.115789	0.321053	0.331579	-0.201754	-0.105263	-0.184211	0.0614035	-0.484211	-0.247368	0.373684	-0.210526	-0.164912	-0.44386	-0.294737	0.110526	-0.436842	-0.338596	0.150877	-0.149123	0.0736842	-0.0210526	-0.175439	0.192982	-0.0842105	-0.317544	-0.32807	-0.498246	-0.242105	0.264912	-0.184211	0.0368421	0.224561	-0.4	-0.389474	-0.368421	-0.157895	0.326316
Maltose..major.	0.675439	-0.150877	0.473684	-0.449123	-0.1	0.077193	0.0385965	0.0964912	0.121053	0.12807	0.626316	-0.515789	-0.266667	0.664912	0.540351	0.505263	0.284211	-0.515789	-0.0491228	-0.121053	-0.475439	0.452632	0.15614	-0.542105	0.0719298	0.34386	0.796491	0.178947	-0.0526316	0.503509	-0.491228	0.0719298	0.907018	-0.164912	0.157895	-0.0491228	0.0789474	0.491228	0.498246	-0.387719	0.578947	-0.0491228	0.221053	-0.45614	-0.461404	-0.524561	-0.349123	-0.492982	0.433333
Urea	-0.149123	0.131579	0.405263	0.333333	0.0754386	-0.0859649	-0.0578947	-0.0859649	0.0842105	0.507018	0.022807	0.0315789	-0.0315789	0.0631579	-0.107018	0.0912281	0.373684	0.489474	-0.12807	-0.217544	0.464912	-0.0789474	0.054386	-0.117544	-0.1	0.0175439	0.110526	0.22807	-0.205263	0.310526	0.55614	-0.32807	0.108772	0.547368	-0.15614	0.131579	0.149123	0.0982456	0.115789	0.315789	0.25614	0.240351	0.301754	-0.170175	0.259649	0.224561	0.154386	0.296491	0.0315789
X2.hydroxybutyric.acid.503	-0.340351	0.180702	0.203509	0.535088	0.396491	0.257895	0.210526	0.429825	-0.138596	0.00877193	-0.34386	0.629825	0.435088	-0.326316	-0.440351	0.0280702	0.152632	0.652632	0.1	0.482456	0.301754	0.00350877	0.173684	0.473684	0.366667	0.154386	-0.289474	0.257895	0.494737	-0.0438596	0.387719	0.382456	-0.154386	0.370175	0.0245614	0.345614	0.287719	-0.0473684	-0.0105263	0.663158	-0.189474	0.24386	0.022807	0.387719	0.615789	0.7	0.687719	0.515789	-0.277193
ureidopropionic.acid	0.17193	-0.0982456	0.405263	-0.0596491	-0.280702	-0.0736842	-0.0350877	-0.0596491	-0.152632	0.215789	0.322807	-0.224561	0.182456	0.380702	0.308772	0.194737	-0.0894737	-0.119298	-0.00526316	0.022807	0.108772	0.191228	-0.150877	-0.375439	-0.345614	0.0736842	0.114035	0.0192982	-0.154386	-0.112281	0.0561404	-0.0421053	0.385965	0.275439	-0.0614035	-0.170175	-0.131579	0.182456	0.308772	-0.138596	0.384211	0.268421	-0.0807018	-0.587719	-0.298246	-0.0929825	-0.238596	-0.291228	0.175439
X2.aminobutyric.acid	-0.324561	-0.0333333	-0.226316	0.547368	0.34386	0.45614	-0.161404	0.0210526	-0.485965	0.0614035	-0.254386	0.782456	0.191228	-0.289474	-0.442105	-0.0473684	-0.0982456	0.303509	-0.0157895	0.601754	0.315789	-0.322807	0.364912	0.0684211	0.392982	0.22807	-0.25614	0.161404	0.280702	-0.207018	0.161404	-0.235088	-0.194737	0.0140351	-0.370175	0.192982	0.226316	0.147368	0.322807	0.384211	-0.407018	-0.198246	-0.0245614	0.0368421	0.675439	0.592982	0.596491	0.466667	-0.0912281
X2.ketobutyric.acid	-0.249123	-0.147368	-0.233333	0.477193	0.319298	0.305263	-0.0578947	0.0719298	-0.249123	0.00526316	-0.189474	0.807018	0.112281	-0.238596	-0.273684	-0.045614	-0.0859649	0.294737	0.0210526	0.650877	0.224561	-0.214035	0.357895	0.189474	0.380702	0.203509	-0.249123	0.0789474	0.331579	-0.150877	0.077193	-0.157895	-0.222807	-0.173684	-0.145614	0.345614	0.222807	0.0614035	0.189474	0.352632	-0.508772	-0.398246	0.0122807	0.0929825	0.64386	0.52807	0.566667	0.426316	-0.0649123
pyridoxal.hydrochloride	0.419298	-0.131579	0.357895	0.264912	0.224561	0.364912	0.329825	0.419298	0.077193	0.559649	0.345614	0.145614	0.00877193	0.287719	0.185965	0.322807	0.480702	0.238596	-0.280702	0.536842	-0.00175439	0.385965	0.185965	-0.0842105	0.44386	0.717544	0.224561	0.566667	0.435088	0.298246	0.126316	0.189474	0.577193	0.107018	0.415789	0.375439	0.449123	0.638596	0.608772	0.205263	0.115789	0.115789	0.345614	0.0929825	0.0350877	0.0385965	-0.00701754	-0.0280702	0.410526
norvaline	-0.52807	0.17193	-0.214035	0.673684	0.380702	0.161404	0.0701754	0.00175439	-0.284211	-0.0859649	-0.584211	0.864912	0.440351	-0.568421	-0.570175	-0.421053	-0.163158	0.603509	0.112281	0.392982	0.536842	-0.331579	0.373684	0.54386	0.207018	-0.0508772	-0.554386	0.0754386	0.542105	-0.384211	0.380702	0.0807018	-0.561404	0.352632	-0.0947368	0.282456	0.175439	-0.242105	-0.189474	0.673684	-0.526316	0	-0.0192982	0.333333	0.838596	0.882456	0.770175	0.731579	-0.447368
norleucine	-0.429825	0.115789	-0.157895	0.589474	0.603509	0.145614	0.25614	0.0421053	-0.0736842	-0.131579	-0.419298	0.847368	0.412281	-0.459649	-0.347368	-0.366667	0.00877193	0.638596	0.103509	0.366667	0.466667	-0.166667	0.457895	0.622807	0.221053	-0.133333	-0.510526	0.0561404	0.482456	-0.245614	0.336842	0.177193	-0.526316	0.240351	0.0140351	0.392982	0.110526	-0.303509	-0.235088	0.757895	-0.505263	-0.0438596	0.112281	0.507018	0.891228	0.859649	0.791228	0.791228	-0.487719
oxamic.acid	0.610526	0.201754	0.180702	-0.164912	0.424561	0.208772	0.307018	0.124561	0.414035	-0.142105	0.473684	-0.347368	0.0105263	0.449123	0.636842	-0.0578947	0.473684	-0.224561	-0.108772	-0.291228	-0.154386	0.37193	0.307018	-0.135088	0.107018	0.154386	0.515789	0.224561	0.0596491	0.561404	-0.368421	0.145614	0.450877	-0.185965	0.121053	0.224561	-0.0140351	0.361404	0.301754	-0.0473684	0.370175	0.180702	0.412281	-0.0877193	-0.154386	-0.222807	-0.249123	-0.250877	0.178947
X2.amino.2.methyl.3.hydroxypropanoic.acid	-0.0385965	-0.0526316	0.0929825	0.514035	0.64386	0.00701754	0.335088	0.0245614	0.124561	-0.103509	0.022807	0.721053	0.349123	0	-0.0368421	-0.189474	0.315789	0.636842	0.173684	0.205263	0.505263	0.0403509	0.396491	0.270175	-0.00877193	-0.0333333	-0.191228	-0.054386	0.314035	0.163158	0.236842	0.161404	-0.149123	0.207018	0.0614035	0.598246	-0.0877193	-0.14386	-0.0684211	0.703509	-0.12807	-0.187719	0.4	0.280702	0.845614	0.705263	0.631579	0.740351	-0.249123
glutamine.minor	0.0859649	0.0192982	0.296491	0.522807	0.67193	0.103509	0.521053	0.601754	0.135088	-0.117544	0.022807	0.622807	0.589474	-0.0175439	0.126316	-0.336842	0.398246	0.489474	-0.0859649	0.607018	0.317544	0.305263	0.410526	0.329825	0.180702	0.368421	-0.154386	0.259649	0.864912	0.226316	0.191228	0.454386	0.045614	0.350877	0.319298	0.696491	0.184211	0.282456	0.208772	0.638596	-0.00526316	0.340351	0.450877	0.322807	0.473684	0.638596	0.524561	0.266667	0.0929825
isopropylmalic.acid	-0.454386	-0.0333333	-0.212281	0.638596	0.426316	0.168421	0.126316	0.077193	-0.24386	0.0842105	-0.426316	0.922807	0.22807	-0.463158	-0.408772	-0.175439	0.0964912	0.612281	-0.0368421	0.468421	0.345614	-0.282456	0.352632	0.552632	0.315789	0.0438596	-0.484211	0.152632	0.47193	-0.121053	0.275439	0.0157895	-0.391228	0.207018	-0.0315789	0.291228	0.245614	-0.131579	-0.0561404	0.62807	-0.436842	-0.136842	0.0807018	0.37193	0.854386	0.778947	0.794737	0.761404	-0.4
cysteine	-0.191228	-0.314035	-0.0982456	0.596491	0.238596	-0.0684211	0.308772	0	0	0.450877	-0.145614	0.636842	0.201754	-0.159649	-0.15614	-0.317544	-0.0421053	0.715789	-0.196491	0.382456	0.587719	-0.0877193	0.0157895	0.270175	0.0175439	0.0631579	-0.540351	-0.0122807	0.392982	-0.268421	0.484211	-0.0192982	-0.259649	0.349123	0.250877	0.352632	0.0157895	0.00701754	-0.045614	0.615789	-0.392982	-0.170175	0.0298246	0.268421	0.521053	0.573684	0.261404	0.519298	-0.0403509
arginine	0.126316	-0.14386	0.236842	0.375439	0.0824561	-0.235088	0.307018	-0.384211	-0.0140351	0.303509	0.252632	0.2	0.177193	0.298246	0.133333	-0.292982	0.00175439	0.407018	0.252632	-0.12807	0.65614	0.189474	0.0859649	-0.0157895	-0.477193	-0.0649123	-0.138596	-0.0684211	0.0666667	-0.217544	0.396491	0.0614035	-0.0666667	0.619298	0.226316	0.229825	-0.142105	-0.0491228	-0.0210526	0.384211	0.1	0.0631579	0.249123	-0.105263	0.261404	0.387719	0.15614	0.37193	0.0666667
trimethyl.lysine	0.24386	0.131579	0.252632	-0.282456	0.249123	0.133333	0.485965	0.470175	0.482456	-0.287719	0.380702	-0.101754	0.236842	0.401754	0.489474	-0.159649	-0.229825	-0.126316	0.0192982	0.0929825	0.115789	0.52807	0.340351	0.101754	0.124561	0.122807	0.229825	0.0982456	0.368421	0.0578947	-0.12807	0.329825	0.0877193	-0.00350877	0.354386	0.0666667	0.0368421	-0.0561404	-0.0684211	-0.0280702	-0.284211	0.380702	-0.140351	-0.0368421	-0.15614	0.0385965	-0.129825	-0.257895	0.0122807
asparagine..minor.	0.378947	-0.114035	0.131579	-0.270175	-0.0631579	-0.0245614	0.431579	-0.0649123	0.238596	0.259649	0.475439	-0.054386	-0.0122807	0.435088	0.350877	-0.114035	-0.257895	0.0421053	0.345614	-0.257895	-0.00350877	0.505263	0.0701754	0.226316	-0.0403509	-0.1	0.0140351	-0.0596491	-0.0912281	-0.2	-0.0561404	0.259649	-0.0105263	-0.0842105	0.496491	-0.107018	0.0122807	-0.24386	-0.296491	0.0210526	-0.0807018	-0.268421	-0.1	0.17193	-0.0578947	0.00175439	-0.126316	0.222807	0.112281
X6.hydroxynicotinic.acid	0.596491	-0.103509	-0.126316	-0.492982	-0.140351	0.107018	0.377193	0.0210526	0.287719	-0.0315789	0.498246	-0.45614	-0.187719	0.42807	0.482456	0.0649123	-0.0736842	-0.459649	0.375439	-0.175439	-0.436842	0.492982	-0.12807	0.121053	0.1	-0.00526316	0.242105	-0.0561404	-0.022807	-0.0350877	-0.366667	0.447368	0.159649	-0.366667	0.650877	-0.142105	-0.0894737	0.0754386	-0.0666667	-0.347368	0.0385965	-0.142105	-0.0192982	0.180702	-0.510526	-0.466667	-0.454386	-0.32807	0.214035
cytosine	0.2	-0.0157895	0.317544	-0.178947	0.0333333	-0.107018	-0.122807	-0.112281	0.0894737	-0.124561	0.310526	-0.207018	0.110526	0.268421	0.410526	0.0701754	0.112281	-0.424561	0.0789474	0.135088	-0.0280702	0.147368	0.366667	-0.417544	-0.242105	0.0122807	0.368421	-0.0175439	-0.0192982	0.115789	-0.0210526	-0.194737	0.303509	0.0491228	0.0192982	0.122807	-0.129825	0.224561	0.322807	-0.189474	0.259649	0.122807	0.401754	-0.47193	-0.180702	-0.154386	-0.0947368	-0.331579	0.219298
dodecanoic.acid	0.0824561	-0.0701754	0.27193	0.22807	0.585965	-0.326316	0.492982	0.268421	0.350877	-0.140351	0.0315789	0.322807	0.470175	-0.0947368	0.0964912	-0.470175	0.380702	0.414035	0.0491228	0.280702	0.257895	0.324561	0.301754	0.249123	-0.208772	-0.0175439	-0.250877	-0.0877193	0.519298	0.0789474	0.380702	0.412281	-0.185965	0.336842	0.496491	0.670175	-0.121053	-0.0666667	-0.224561	0.575439	0.0561404	0.142105	0.659649	0.67193	0.335088	0.398246	0.312281	0.349123	0.126316
alanyl.L.alanine	-0.487719	-0.301754	-0.226316	0.710526	0.280702	-0.263158	0.168421	-0.124561	-0.0614035	0.278947	-0.387719	0.75614	0.15614	-0.382456	-0.352632	-0.426316	0.0122807	0.789474	-0.249123	0.305263	0.729825	-0.359649	0.0263158	0.287719	-0.152632	-0.0912281	-0.652632	-0.135088	0.368421	-0.210526	0.584211	-0.184211	-0.492982	0.507018	0.0526316	0.357895	-0.0807018	-0.149123	-0.182456	0.659649	-0.438596	-0.103509	0.0947368	0.292982	0.685965	0.682456	0.447368	0.645614	-0.22807
asparagine	-0.549123	0.0929825	-0.178947	0.836842	0.294737	-0.124561	0.0175439	-0.14386	-0.157895	0.0578947	-0.533333	0.67193	0.449123	-0.510526	-0.433333	-0.647368	-0.0666667	0.736842	-0.0736842	0.261404	0.854386	-0.414035	0.045614	0.305263	-0.212281	-0.136842	-0.680702	-0.0578947	0.322807	-0.370175	0.673684	-0.161404	-0.649123	0.564912	-0.191228	0.412281	-0.0526316	-0.129825	-0.140351	0.678947	-0.35614	0.178947	0.108772	0.159649	0.638596	0.778947	0.47193	0.519298	-0.212281
n.carbamyl.DL.aspartic.acid	0.110526	-0.364912	-0.191228	0.121053	0.2	0.0719298	0.498246	-0.00701754	0.142105	0.126316	0.245614	0.431579	-0.0245614	0.191228	0.268421	0.0789474	0.0210526	0.184211	0.294737	0.275439	0.0894737	0.203509	0.150877	0.454386	0.168421	-0.0684211	-0.159649	-0.0666667	0.314035	-0.0649123	-0.00877193	0.307018	-0.0789474	-0.00877193	0.6	0.131579	-0.0666667	-0.0807018	-0.0614035	0.261404	-0.342105	-0.284211	0.0350877	0.203509	0.333333	0.289474	0.268421	0.370175	-0.245614
dihydroorotic.acid	-0.478947	-0.140351	-0.370175	0.496491	0.185965	-0.0947368	0.278947	-0.212281	-0.0491228	0.00877193	-0.421053	0.629825	0.17193	-0.426316	-0.310526	-0.305263	-0.238596	0.542105	0.207018	0.291228	0.487719	-0.217544	0.0385965	0.652632	-0.0140351	-0.307018	-0.670175	-0.163158	0.349123	-0.538596	0.415789	0.207018	-0.663158	0.307018	0.289474	0.182456	-0.0807018	-0.414035	-0.396491	0.552632	-0.647368	-0.110526	-0.136842	0.42807	0.575439	0.626316	0.492982	0.591228	-0.524561
palmitoleic.acid	0.291228	0.45614	0.182456	0.0596491	0.459649	0.292982	0.535088	0.524561	0.245614	-0.419298	0.0280702	0.0666667	0.580702	-0.0298246	0.252632	-0.254386	0.25614	0.0631579	0.252632	0.173684	-0.159649	0.478947	0.261404	0.584211	0.270175	0.136842	-0.0350877	0.303509	0.566667	0.0526316	-0.142105	0.824561	-0.0122807	-0.022807	0.424561	0.338596	0.175439	0.0333333	-0.0596491	0.289474	0.0929825	0.461404	0.224561	0.457895	0.0508772	0.254386	0.210526	0.00877193	-0.121053
heptadecanoic.acid	0.377193	-0.177193	0.1	-0.236842	0.124561	-0.224561	0.275439	0.0789474	0.184211	-0.521053	0.257895	-0.229825	0.259649	0.247368	0.305263	-0.140351	-0.0157895	-0.329825	0.352632	0.142105	-0.126316	0.363158	-0.0333333	-0.157895	-0.315789	-0.0754386	0.126316	-0.357895	0.296491	-0.0684211	-0.192982	0.540351	0.131579	0	0.407018	0.278947	-0.435088	0.0684211	-0.0280702	-0.045614	0.187719	0.0649123	0.22807	0.105263	-0.287719	-0.15614	-0.170175	-0.352632	0.196491
X6.phosphogluconic.acid	-0.359649	0.0964912	-0.270175	0.296491	0.192982	0.161404	0.152632	-0.14386	-0.00701754	0.124561	-0.329825	0.447368	-0.0666667	-0.382456	-0.335088	0.0157895	-0.0473684	0.510526	0.0789474	0.0631579	0.152632	-0.131579	0.0614035	0.633333	0.270175	-0.166667	-0.452632	0.114035	-0.054386	-0.303509	0.224561	0.117544	-0.494737	-0.0912281	0.045614	0.054386	0.221053	-0.463158	-0.37193	0.391228	-0.521053	-0.233333	-0.175439	0.566667	0.531579	0.385965	0.424561	0.640351	-0.491228
PEP	0.524561	-0.0526316	0.240351	-0.480702	-0.180702	0.0210526	0.129825	0.0824561	0.519298	0.284211	0.542105	-0.668421	-0.375439	0.498246	0.452632	0.517544	0.34386	-0.287719	-0.0877193	-0.233333	-0.294737	0.352632	-0.140351	-0.338596	0.0719298	0.173684	0.538596	0.135088	-0.314035	0.44386	-0.0684211	0.00701754	0.545614	-0.226316	0.414035	-0.0666667	-0.0245614	0.231579	0.17193	-0.391228	0.245614	0.0140351	0.201754	-0.105263	-0.514035	-0.661404	-0.647368	-0.410526	0.245614
[truncated: 94 more columns]

## Sheet: cold stress
	unknown.099	unknown.carboxylic.acid.03	similar.to.pyridine.3.hydroxy	Alanine	Glycolic.acid	Acetamide..2.2.2.trifluoro.N.methyl.N..trimethylsilyl..PRED	unknown.amine.or.carbohydrate	unknown.amine.01	unknown.amine.02	similar.to.cycloserine	similar.to.glycine	Pyruvic.acid	glycine.minor	unknown.105	unknown.sterol.02	similar.to.proline.4.hydroxy	oxalic.acid	unknown.carboxylic.acid.10	similar.to.2.ketovaline	Ethanimidic.acid..N..trimethylsilyl....trimethylsilyl.ester	Valine	Pyridine.3.hydroxy	Ethanolamine	unknown.007	unknown.amine.03	unknown.aliphatics.02	Glycerol	unknown.aliphatics.03	unknown.carboxylic.acid.04	unknown.carboxylic.acid.05	Leucine	unknown.010	unknown.aliphatic.acid.methyl.ester.hydroxy.TMS.01	Isoleucine	unknown.122	Glycine	similar.to.tetracosane	phosphoric.acid	Phosphate	Proline	Benzoic.acid	unknown.012	Serine..major.	Succinic.acid	unknown.acid.519	Threonine	similar.to.beta.alanine.N..2.hydroxyethyl.	Fumaric.acid	Pelargonic.acid.or.Nonanoic.acid
unknown.099	1	-0.0357143	0.267857	0.232143	0.25	0.278571	0.867857	0.235714	0.0285714	0.117857	0.964286	0.232143	0.107143	0.946429	0.760714	0.364286	0.767857	0.528571	0.732143	0.575	0.410714	0.842857	0.514286	0.146429	0.453571	0.196429	0.35	0.0535714	0.628571	0.432143	0.192857	-0.253571	0.246429	-0.0214286	0.603571	0.253571	-0.0964286	0.139286	-0.2	0.157143	-0.0428571	-0.0178571	0.25	-0.0535714	0.0607143	0.467857	0.3	-0.0964286	0.139286
unknown.carboxylic.acid.03	-0.0357143	1	0.457143	-0.025	0.267857	0.303571	-0.128571	-0.164286	0.239286	0.253571	-0.0821429	0.189286	0.257143	-0.0285714	-0.110714	-0.0821429	0.0428571	0	-0.0714286	0.135714	0.232143	0.15	0.125	-0.235714	0.317857	0.160714	0.228571	0.167857	0.214286	0.242857	0.05	0.692857	0.242857	0.00714286	-0.142857	0.282143	0.289286	0.475	0.564286	-0.0428571	0.385714	0.4	0.285714	0.182143	0.207143	0.0428571	0.0178571	0.682143	0.360714
similar.to.pyridine.3.hydroxy	0.267857	0.457143	1	0.435714	0.821429	0.785714	0.171429	-0.296429	-0.025	0.842857	0.310714	0.467857	0.653571	0.275	-0.0285714	-0.339286	0.510714	0.557143	0.332143	0.457143	0.571429	0.482143	0.635714	-0.417857	0.671429	0.507143	0.457143	0.539286	0.582143	0.428571	0.489286	0.385714	0.771429	0.367857	0.157143	0.621429	0.45	0.657143	0.539286	0.378571	0.439286	-0.0571429	0.45	0.525	0.467857	0.546429	0.210714	0.707143	0.489286
Alanine	0.232143	-0.025	0.435714	1	0.407143	0.496429	0.239286	0.221429	0.567857	0.678571	0.296429	0.35	0.471429	0.264286	0.110714	-0.139286	0.535714	0.853571	0.385714	0.125	0.664286	0.260714	0.589286	0.0107143	0.392857	0.107143	-0.114286	0.35	0.564286	0.310714	0.932143	0.246429	0.285714	0.878571	0.385714	0.389286	0.142857	0.396429	0.185714	0.764286	0.175	0.232143	0.575	0.532143	0.678571	0.621429	0.142857	0.389286	0.05
Glycolic.acid	0.25	0.267857	0.821429	0.407143	1	0.771429	0.267857	-0.253571	-0.146429	0.664286	0.282143	0.485714	0.667857	0.214286	-0.0107143	-0.189286	0.664286	0.660714	0.410714	0.614286	0.657143	0.539286	0.821429	-0.239286	0.696429	0.564286	0.510714	0.55	0.664286	0.575	0.560714	0.167857	0.803571	0.310714	0.128571	0.757143	0.45	0.610714	0.414286	0.542857	0.146429	0.121429	0.660714	0.660714	0.675	0.671429	0.160714	0.507143	0.689286
Acetamide..2.2.2.trifluoro.N.methyl.N..trimethylsilyl..PRED	0.278571	0.303571	0.785714	0.496429	0.771429	1	0.228571	-0.239286	0.0785714	0.846429	0.257143	0.542857	0.582143	0.207143	0.225	-0.0678571	0.471429	0.657143	0.117857	0.453571	0.628571	0.578571	0.614286	-0.235714	0.882143	0.517857	0.210714	0.746429	0.721429	0.675	0.582143	0.260714	0.8	0.303571	0.275	0.603571	0.692857	0.885714	0.728571	0.464286	0.521429	0.146429	0.425	0.439286	0.564286	0.564286	0.314286	0.410714	0.532143
unknown.amine.or.carbohydrate	0.867857	-0.128571	0.171429	0.239286	0.267857	0.228571	1	0.153571	0.0428571	0.103571	0.875	0.332143	-0.00714286	0.853571	0.842857	0.542857	0.789286	0.542857	0.703571	0.728571	0.375	0.839286	0.535714	0.325	0.371429	0.275	0.289286	0.196429	0.496429	0.367857	0.267857	-0.164286	0.107143	0.0785714	0.375	0.125	0.0357143	0.0714286	-0.185714	0.239286	-0.114286	0.0285714	0.242857	0.0785714	0.142857	0.460714	0.360714	-0.107143	0.257143
unknown.amine.01	0.235714	-0.164286	-0.296429	0.221429	-0.253571	-0.239286	0.153571	1	0.375	-0.135714	0.217857	-0.442857	0.171429	0.264286	0.260714	0.442857	0.0107143	0.1	0.353571	0.0285714	0.0428571	-0.0928571	0.142857	0.560714	-0.217857	0.0607143	0.203571	-0.364286	0.167857	0.189286	0.142857	-0.05	-0.2	0.110714	0.639286	0.242857	-0.403571	-0.25	-0.196429	0.0357143	0.0392857	0.517857	0.146429	-0.0392857	0.332143	-0.0214286	0.192857	-0.0785714	-0.257143
unknown.amine.02	0.0285714	0.239286	-0.025	0.567857	-0.146429	0.0785714	0.0428571	0.375	1	0.228571	0.0571429	0.167857	0.0535714	0.139286	0.192857	0.214286	0.110714	0.396429	0.0214286	-0.146429	0.289286	0.0178571	0.210714	0.164286	0.139286	-0.378571	-0.332143	-0.0357143	0.0392857	-0.0285714	0.478571	0.575	-0.139286	0.464286	0.110714	-0.0642857	-0.164286	0.196429	0.214286	0.357143	0.0214286	0.564286	0.303571	0.1	0.310714	0.225	-0.114286	0.182143	-0.267857
similar.to.cycloserine	0.117857	0.253571	0.842857	0.678571	0.664286	0.846429	0.103571	-0.135714	0.228571	1	0.185714	0.542857	0.660714	0.164286	0.0321429	-0.303571	0.357143	0.660714	0.175	0.328571	0.521429	0.303571	0.564286	-0.25	0.617857	0.517857	0.146429	0.732143	0.575	0.45	0.689286	0.453571	0.642857	0.553571	0.25	0.503571	0.625	0.721429	0.632143	0.432143	0.564286	0.0428571	0.353571	0.539286	0.625	0.435714	0.221429	0.6	0.3
similar.to.glycine	0.964286	-0.0821429	0.310714	0.296429	0.282143	0.257143	0.875	0.217857	0.0571429	0.185714	1	0.335714	0.135714	0.985714	0.707143	0.278571	0.807143	0.567857	0.832143	0.571429	0.353571	0.8	0.571429	0.164286	0.410714	0.242857	0.35	0.128571	0.621429	0.385714	0.214286	-0.171429	0.228571	0.0142857	0.625	0.242857	-0.0678571	0.0642857	-0.271429	0.128571	-0.107143	-0.0714286	0.217857	0.0785714	0.0892857	0.417857	0.257143	-0.0428571	0.0285714
Pyruvic.acid	0.232143	0.189286	0.467857	0.35	0.485714	0.542857	0.332143	-0.442857	0.167857	0.542857	0.335714	1	0.0892857	0.342857	0.210714	-0.178571	0.5	0.553571	0.153571	0.310714	0.128571	0.432143	0.378571	-0.310714	0.467857	0.371429	0.0178571	0.792857	0.35	0.246429	0.385714	0.396429	0.453571	0.128571	-0.075	-0.0321429	0.603571	0.492857	0.221429	0.160714	-0.0607143	0.025	0.0928571	0.475	0.264286	0.221429	-0.114286	0.232143	0.0857143
glycine.minor	0.107143	0.257143	0.653571	0.471429	0.667857	0.582143	-0.00714286	0.171429	0.0535714	0.660714	0.135714	0.0892857	1	0.0964286	-0.239286	-0.367857	0.335714	0.542857	0.328571	0.332143	0.639286	0.117857	0.703571	-0.203571	0.432143	0.446429	0.335714	0.246429	0.639286	0.560714	0.539286	0.271429	0.5	0.360714	0.389286	0.85	0.275	0.353571	0.385714	0.310714	0.532143	0.0642857	0.617857	0.532143	0.742857	0.367857	0.0964286	0.625	0.389286
unknown.105	0.946429	-0.0285714	0.275	0.264286	0.214286	0.207143	0.853571	0.264286	0.139286	0.164286	0.985714	0.342857	0.0964286	1	0.717857	0.303571	0.75	0.517857	0.810714	0.532143	0.3	0.753571	0.532143	0.210714	0.346429	0.207143	0.310714	0.107143	0.571429	0.314286	0.178571	-0.0928571	0.160714	-0.0178571	0.610714	0.189286	-0.0964286	0.05	-0.278571	0.0642857	-0.125	0	0.196429	0.0178571	0.075	0.357143	0.25	-0.0535714	-0.0392857
unknown.sterol.02	0.760714	-0.110714	-0.0285714	0.110714	-0.0107143	0.225	0.842857	0.260714	0.192857	0.0321429	0.707143	0.210714	-0.239286	0.717857	1	0.760714	0.471429	0.332143	0.396429	0.585714	0.167857	0.746429	0.25	0.467857	0.4	0.157143	0.142857	0.192857	0.342857	0.382143	0.0892857	-0.175	0.0464286	-0.0928571	0.407143	-0.0714286	0.0928571	0.225	0.025	0.0857143	-0.0214286	0.203571	-0.0285714	-0.228571	-0.0178571	0.260714	0.342857	-0.335714	0.142857
similar.to.proline.4.hydroxy	0.364286	-0.0821429	-0.339286	-0.139286	-0.189286	-0.0678571	0.542857	0.442857	0.214286	-0.303571	0.278571	-0.178571	-0.367857	0.303571	0.760714	1	0.157143	-0.00714286	0.121429	0.357143	0.0178571	0.428571	0.05	0.596429	0.117857	0.0178571	0.185714	-0.125	-0.00714286	0.182143	-0.075	-0.0785714	-0.121429	-0.171429	0.171429	-0.0892857	-0.146429	-0.0142857	0.0535714	0.0857143	-0.0821429	0.507143	-0.0178571	-0.2	-0.025	0.146429	0.410714	-0.332143	0.135714
oxalic.acid	0.767857	0.0428571	0.510714	0.535714	0.664286	0.471429	0.789286	0.0107143	0.110714	0.357143	0.807143	0.5	0.335714	0.75	0.471429	0.157143	1	0.832143	0.778571	0.642857	0.671429	0.839286	0.832143	-0.025	0.596429	0.282143	0.389286	0.275	0.707143	0.482143	0.575	-0.00714286	0.467857	0.339286	0.367857	0.464286	0.0535714	0.267857	-0.0714286	0.567857	-0.146429	0.0857143	0.610714	0.489286	0.432143	0.760714	0.2	0.235714	0.360714
unknown.carboxylic.acid.10	0.528571	0	0.557143	0.853571	0.660714	0.657143	0.542857	0.1	0.396429	0.660714	0.567857	0.553571	0.542857	0.517857	0.332143	-0.00714286	0.832143	1	0.542857	0.485714	0.771429	0.614286	0.839286	-0.0892857	0.653571	0.260714	0.15	0.439286	0.725	0.542857	0.878571	0.157143	0.521429	0.635714	0.385714	0.496429	0.221429	0.489286	0.196429	0.739286	0.0892857	0.189286	0.667857	0.571429	0.692857	0.775	0.1	0.328571	0.303571
similar.to.2.ketovaline	0.732143	-0.0714286	0.332143	0.385714	0.410714	0.117857	0.703571	0.353571	0.0214286	0.175	0.832143	0.153571	0.328571	0.810714	0.396429	0.121429	0.778571	0.542857	1	0.564286	0.403571	0.560714	0.7	0.335714	0.217857	0.296429	0.446429	0.0214286	0.617857	0.339286	0.3	-0.139286	0.146429	0.192857	0.632143	0.478571	-0.171429	-0.0928571	-0.382143	0.232143	-0.228571	0.0357143	0.432143	0.3	0.339286	0.414286	0.214286	0.128571	0.0892857
Ethanimidic.acid..N..trimethylsilyl....trimethylsilyl.ester	0.575	0.135714	0.457143	0.125	0.614286	0.453571	0.728571	0.0285714	-0.146429	0.328571	0.571429	0.310714	0.332143	0.532143	0.585714	0.357143	0.642857	0.485714	0.564286	1	0.407143	0.717857	0.664286	0.207143	0.557143	0.571429	0.614286	0.375	0.507143	0.657143	0.246429	-0.0357143	0.421429	0.0142857	0.210714	0.417857	0.346429	0.371429	0.235714	0.203571	0.0821429	0.1	0.328571	0.242857	0.410714	0.407143	0.135714	0.164286	0.710714
Valine	0.410714	0.232143	0.571429	0.664286	0.657143	0.628571	0.375	0.0428571	0.289286	0.521429	0.353571	0.128571	0.639286	0.3	0.167857	0.0178571	0.671429	0.771429	0.403571	0.407143	1	0.557143	0.785714	-0.0464286	0.628571	0.0607143	0.0892857	0.135714	0.692857	0.45	0.771429	0.114286	0.403571	0.628571	0.264286	0.703571	0.0607143	0.492857	0.325	0.792857	0.275	0.217857	0.896429	0.346429	0.642857	0.871429	0.317857	0.407143	0.567857
Pyridine.3.hydroxy	0.842857	0.15	0.482143	0.260714	0.539286	0.578571	0.839286	-0.0928571	0.0178571	0.303571	0.8	0.432143	0.117857	0.753571	0.746429	0.428571	0.839286	0.614286	0.560714	0.717857	0.557143	1	0.625	0.0321429	0.757143	0.292857	0.4	0.332143	0.642857	0.553571	0.314286	-0.0678571	0.510714	0.0607143	0.339286	0.335714	0.196429	0.464286	0.175	0.382143	0.0321429	0.0892857	0.364286	0.167857	0.175	0.664286	0.357143	0.0678571	0.471429
Ethanolamine	0.514286	0.125	0.635714	0.589286	0.821429	0.614286	0.535714	0.142857	0.210714	0.564286	0.571429	0.378571	0.703571	0.532143	0.25	0.05	0.832143	0.839286	0.7	0.664286	0.785714	0.625	1	0.05	0.642857	0.357143	0.417857	0.307143	0.739286	0.578571	0.664286	0.167857	0.55	0.392857	0.410714	0.757143	0.142857	0.389286	0.185714	0.592857	0.0428571	0.242857	0.785714	0.578571	0.735714	0.739286	0.160714	0.382143	0.471429
unknown.007	0.146429	-0.235714	-0.417857	0.0107143	-0.239286	-0.235714	0.325	0.560714	0.164286	-0.25	0.164286	-0.310714	-0.203571	0.210714	0.467857	0.596429	-0.025	-0.0892857	0.335714	0.207143	-0.0464286	0.0321429	0.05	1	-0.221429	0.0142857	-0.125	-0.103571	0.0928571	0.0392857	-0.05	-0.232143	-0.478571	-0.025	0.389286	0.0392857	-0.121429	-0.185714	-0.242857	-0.0321429	-0.228571	0.421429	0.0428571	-0.275	0.15	-0.110714	0.346429	-0.428571	-0.0571429
unknown.amine.03	0.453571	0.317857	0.671429	0.392857	0.696429	0.882143	0.371429	-0.217857	0.139286	0.617857	0.410714	0.467857	0.432143	0.346429	0.4	0.117857	0.596429	0.653571	0.217857	0.557143	0.628571	0.757143	0.642857	-0.221429	1	0.310714	0.314286	0.525	0.667857	0.753571	0.432143	0.153571	0.778571	0.142857	0.285714	0.525	0.482143	0.803571	0.639286	0.442857	0.325	0.146429	0.396429	0.339286	0.378571	0.610714	0.117857	0.285714	0.55
unknown.aliphatics.02	0.196429	0.160714	0.507143	0.107143	0.564286	0.517857	0.275	0.0607143	-0.378571	0.517857	0.242857	0.371429	0.446429	0.207143	0.157143	0.0178571	0.282143	0.260714	0.296429	0.571429	0.0607143	0.292857	0.357143	0.0142857	0.310714	1	0.617857	0.685714	0.532143	0.617857	0.207143	0.146429	0.553571	-0.00714286	0.325	0.482143	0.689286	0.367857	0.335714	-0.0392857	0.421429	0.0964286	0.0428571	0.532143	0.5	0.0285714	0.367857	0.407143	0.4
Glycerol	0.35	0.228571	0.457143	-0.114286	0.510714	0.210714	0.289286	0.203571	-0.332143	0.146429	0.35	0.0178571	0.335714	0.310714	0.142857	0.185714	0.389286	0.15	0.446429	0.614286	0.0892857	0.4	0.417857	-0.125	0.314286	0.617857	1	0.0607143	0.282143	0.503571	-0.0321429	0.0357143	0.610714	-0.175	0.239286	0.489286	0.0464286	0.125	0.157143	0.00714286	0.0964286	0.128571	0.139286	0.4	0.246429	0.217857	0.0892857	0.385714	0.435714
unknown.aliphatics.03	0.0535714	0.167857	0.539286	0.35	0.55	0.746429	0.196429	-0.364286	-0.0357143	0.732143	0.128571	0.792857	0.246429	0.107143	0.192857	-0.125	0.275	0.439286	0.0214286	0.375	0.135714	0.332143	0.307143	-0.103571	0.525	0.685714	0.0607143	1	0.471429	0.464286	0.403571	0.317857	0.532143	0.178571	0.075	0.189286	0.925	0.682143	0.521429	0.15	0.321429	0.0642857	0.0214286	0.482143	0.428571	0.125	0.196429	0.282143	0.285714
unknown.carboxylic.acid.04	0.628571	0.214286	0.582143	0.564286	0.664286	0.721429	0.496429	0.167857	0.0392857	0.575	0.621429	0.35	0.639286	0.571429	0.342857	-0.00714286	0.707143	0.725	0.617857	0.507143	0.692857	0.642857	0.739286	0.0928571	0.667857	0.532143	0.282143	0.471429	1	0.764286	0.571429	0.00357143	0.528571	0.285714	0.707143	0.767857	0.396429	0.535714	0.225	0.392857	0.317857	0.203571	0.585714	0.403571	0.632143	0.532143	0.4	0.314286	0.378571
unknown.carboxylic.acid.05	0.432143	0.242857	0.428571	0.310714	0.575	0.675	0.367857	0.189286	-0.0285714	0.45	0.385714	0.246429	0.560714	0.314286	0.382143	0.182143	0.482143	0.542857	0.339286	0.657143	0.45	0.553571	0.578571	0.0392857	0.753571	0.617857	0.503571	0.464286	0.764286	1	0.346429	0.0107143	0.621429	0.0285714	0.539286	0.642857	0.528571	0.585714	0.485714	0.210714	0.403571	0.260714	0.310714	0.392857	0.557143	0.3	0.0964286	0.275	0.546429
Leucine	0.192857	0.05	0.489286	0.932143	0.560714	0.582143	0.267857	0.142857	0.478571	0.689286	0.214286	0.385714	0.539286	0.178571	0.0892857	-0.075	0.575	0.878571	0.3	0.246429	0.771429	0.314286	0.664286	-0.05	0.432143	0.207143	-0.0321429	0.403571	0.571429	0.346429	1	0.285714	0.378571	0.885714	0.214286	0.471429	0.221429	0.485714	0.3	0.860714	0.221429	0.321429	0.725	0.592857	0.803571	0.739286	0.221429	0.453571	0.3
unknown.010	-0.253571	0.692857	0.385714	0.246429	0.167857	0.260714	-0.164286	-0.05	0.575	0.453571	-0.171429	0.396429	0.271429	-0.0928571	-0.175	-0.0785714	-0.00714286	0.157143	-0.139286	-0.0357143	0.114286	-0.0678571	0.167857	-0.232143	0.153571	0.146429	0.0357143	0.317857	0.00357143	0.0107143	0.285714	1	0.15	0.260714	-0.210714	0.0857143	0.3	0.3	0.535714	0.0571429	0.378571	0.407143	0.182143	0.475	0.339286	-0.00357143	0	0.732143	-0.0142857
unknown.aliphatic.acid.methyl.ester.hydroxy.TMS.01	0.246429	0.242857	0.771429	0.285714	0.803571	0.8	0.107143	-0.2	-0.139286	0.642857	0.228571	0.453571	0.5	0.160714	0.0464286	-0.121429	0.467857	0.521429	0.146429	0.421429	0.403571	0.510714	0.55	-0.478571	0.778571	0.553571	0.610714	0.532143	0.528571	0.621429	0.378571	0.15	1	0.110714	0.192857	0.578571	0.446429	0.703571	0.567857	0.382143	0.282143	0.103571	0.307143	0.546429	0.428571	0.532143	0.0892857	0.428571	0.485714
Isoleucine	-0.0214286	0.00714286	0.367857	0.878571	0.310714	0.303571	0.0785714	0.110714	0.464286	0.553571	0.0142857	0.128571	0.360714	-0.0178571	-0.0928571	-0.171429	0.339286	0.635714	0.192857	0.0142857	0.628571	0.0607143	0.392857	-0.025	0.142857	-0.00714286	-0.175	0.178571	0.285714	0.0285714	0.885714	0.260714	0.110714	1	0.05	0.275	0.025	0.264286	0.178571	0.817857	0.196429	0.171429	0.582143	0.460714	0.592857	0.607143	0.207143	0.467857	0.160714
unknown.122	0.603571	-0.142857	0.157143	0.385714	0.128571	0.275	0.375	0.639286	0.110714	0.25	0.625	-0.075	0.389286	0.610714	0.407143	0.171429	0.367857	0.385714	0.632143	0.210714	0.264286	0.339286	0.410714	0.389286	0.285714	0.325	0.239286	0.075	0.707143	0.539286	0.214286	-0.210714	0.192857	0.05	1	0.525	-0.00714286	0.0928571	-0.103571	0.0464286	0.196429	0.164286	0.164286	0.0785714	0.314286	0.15	0.360714	-0.0392857	-0.171429
Glycine	0.253571	0.282143	0.621429	0.389286	0.757143	0.603571	0.125	0.242857	-0.0642857	0.503571	0.242857	-0.0321429	0.85	0.189286	-0.0714286	-0.0892857	0.464286	0.496429	0.478571	0.417857	0.703571	0.335714	0.757143	0.0392857	0.525	0.482143	0.489286	0.189286	0.767857	0.642857	0.471429	0.0857143	0.578571	0.275	0.525	1	0.192857	0.407143	0.339286	0.425	0.364286	0.282143	0.725	0.496429	0.732143	0.528571	0.357143	0.496429	0.521429
similar.to.tetracosane	-0.0964286	0.289286	0.45	0.142857	0.45	0.692857	0.0357143	-0.403571	-0.164286	0.625	-0.0678571	0.603571	0.275	-0.0964286	0.0928571	-0.146429	0.0535714	0.221429	-0.171429	0.346429	0.0607143	0.196429	0.142857	-0.121429	0.482143	0.689286	0.0464286	0.925	0.396429	0.528571	0.221429	0.3	0.446429	0.025	-0.00714286	0.192857	1	0.667857	0.639286	-0.0321429	0.5	0.0178571	-0.075	0.360714	0.35	-0.0714286	0.15	0.303571	0.392857
phosphoric.acid	0.139286	0.475	0.657143	0.396429	0.610714	0.885714	0.0714286	-0.25	0.196429	0.721429	0.0642857	0.492857	0.353571	0.05	0.225	-0.0142857	0.267857	0.489286	-0.0928571	0.371429	0.492857	0.464286	0.389286	-0.185714	0.803571	0.367857	0.125	0.682143	0.535714	0.585714	0.485714	0.3	0.703571	0.264286	0.0928571	0.407143	0.667857	1	0.817857	0.414286	0.425	0.339286	0.342857	0.225	0.478571	0.457143	0.146429	0.335714	0.564286
Phosphate	-0.2	0.564286	0.539286	0.185714	0.414286	0.728571	-0.185714	-0.196429	0.214286	0.632143	-0.271429	0.221429	0.385714	-0.278571	0.025	0.0535714	-0.0714286	0.196429	-0.382143	0.235714	0.325	0.175	0.185714	-0.242857	0.639286	0.335714	0.157143	0.521429	0.225	0.485714	0.3	0.535714	0.567857	0.178571	-0.103571	0.339286	0.639286	0.817857	1	0.232143	0.692857	0.325	0.167857	0.257143	0.389286	0.207143	0.142857	0.507143	0.525
Proline	0.157143	-0.0428571	0.378571	0.764286	0.542857	0.464286	0.239286	0.0357143	0.357143	0.432143	0.128571	0.160714	0.310714	0.0642857	0.0857143	0.0857143	0.567857	0.739286	0.232143	0.203571	0.792857	0.382143	0.592857	-0.0321429	0.442857	-0.0392857	0.00714286	0.15	0.392857	0.210714	0.860714	0.0571429	0.382143	0.817857	0.0464286	0.425	-0.0321429	0.414286	0.232143	1	-0.0107143	0.314286	0.757143	0.460714	0.603571	0.9	0.239286	0.271429	0.414286
Benzoic.acid	-0.0428571	0.385714	0.439286	0.175	0.146429	0.521429	-0.114286	0.0392857	0.0214286	0.564286	-0.107143	-0.0607143	0.532143	-0.125	-0.0214286	-0.0821429	-0.146429	0.0892857	-0.228571	0.0821429	0.275	0.0321429	0.0428571	-0.228571	0.325	0.421429	0.0964286	0.321429	0.317857	0.403571	0.221429	0.378571	0.282143	0.196429	0.196429	0.364286	0.5	0.425	0.692857	-0.0107143	1	-0.0321429	0.0285714	0.15	0.264286	-0.00357143	0.407143	0.553571	0.257143
unknown.012	-0.0178571	0.4	-0.0571429	0.232143	0.121429	0.146429	0.0285714	0.517857	0.564286	0.0428571	-0.0714286	0.025	0.0642857	0	0.203571	0.507143	0.0857143	0.189286	0.0357143	0.1	0.217857	0.0892857	0.242857	0.421429	0.146429	0.0964286	0.128571	0.0642857	0.203571	0.260714	0.321429	0.407143	0.103571	0.171429	0.164286	0.282143	0.0178571	0.339286	0.325	0.314286	-0.0321429	1	0.428571	0.196429	0.55	0.214286	0.185714	0.153571	0.157143
Serine..major.	0.25	0.285714	0.45	0.575	0.660714	0.425	0.242857	0.146429	0.303571	0.353571	0.217857	0.0928571	0.617857	0.196429	-0.0285714	-0.0178571	0.610714	0.667857	0.432143	0.328571	0.896429	0.364286	0.785714	0.0428571	0.396429	0.0428571	0.139286	0.0214286	0.585714	0.310714	0.725	0.182143	0.307143	0.582143	0.164286	0.725	-0.075	0.342857	0.167857	0.757143	0.0285714	0.428571	1	0.421429	0.746429	0.792857	0.214286	0.417857	0.521429
Succinic.acid	-0.0535714	0.182143	0.525	0.532143	0.660714	0.439286	0.0785714	-0.0392857	0.1	0.539286	0.0785714	0.475	0.532143	0.0178571	-0.228571	-0.2	0.489286	0.571429	0.3	0.242857	0.346429	0.167857	0.578571	-0.275	0.339286	0.532143	0.4	0.482143	0.403571	0.392857	0.592857	0.475	0.546429	0.460714	0.0785714	0.496429	0.360714	0.225	0.257143	0.460714	0.15	0.196429	0.421429	1	0.653571	0.367857	0.0678571	0.692857	0.217857
unknown.acid.519	0.0607143	0.207143	0.467857	0.678571	0.675	0.564286	0.142857	0.332143	0.310714	0.625	0.0892857	0.264286	0.742857	0.075	-0.0178571	-0.025	0.432143	0.692857	0.339286	0.410714	0.642857	0.175	0.735714	0.15	0.378571	0.5	0.246429	0.428571	0.632143	0.557143	0.803571	0.339286	0.428571	0.592857	0.314286	0.732143	0.35	0.478571	0.389286	0.603571	0.264286	0.55	0.746429	0.653571	1	0.503571	0.196429	0.507143	0.45
Threonine	0.467857	0.0428571	0.546429	0.621429	0.671429	0.564286	0.460714	-0.0214286	0.225	0.435714	0.417857	0.221429	0.367857	0.357143	0.260714	0.146429	0.760714	0.775	0.414286	0.407143	0.871429	0.664286	0.739286	-0.110714	0.610714	0.0285714	0.217857	0.125	0.532143	0.3	0.739286	-0.00357143	0.532143	0.607143	0.15	0.528571	-0.0714286	0.457143	0.207143	0.9	-0.00357143	0.214286	0.792857	0.367857	0.503571	1	0.314286	0.257143	0.510714
similar.to.beta.alanine.N..2.hydroxyethyl.	0.3	0.0178571	0.210714	0.142857	0.160714	0.314286	0.360714	0.192857	-0.114286	0.221429	0.257143	-0.114286	0.0964286	0.25	0.342857	0.410714	0.2	0.1	0.214286	0.135714	0.317857	0.357143	0.160714	0.346429	0.117857	0.367857	0.0892857	0.196429	0.4	0.0964286	0.221429	0	0.0892857	0.207143	0.360714	0.357143	0.15	0.146429	0.142857	0.239286	0.407143	0.185714	0.214286	0.0678571	0.196429	0.314286	1	0.114286	0.160714
Fumaric.acid	-0.0964286	0.682143	0.707143	0.389286	0.507143	0.410714	-0.107143	-0.0785714	0.182143	0.6	-0.0428571	0.232143	0.625	-0.0535714	-0.335714	-0.332143	0.235714	0.328571	0.128571	0.164286	0.407143	0.0678571	0.382143	-0.428571	0.285714	0.407143	0.385714	0.282143	0.314286	0.275	0.453571	0.732143	0.428571	0.467857	-0.0392857	0.496429	0.303571	0.335714	0.507143	0.271429	0.553571	0.153571	0.417857	0.692857	0.507143	0.257143	0.114286	1	0.321429
Pelargonic.acid.or.Nonanoic.acid	0.139286	0.360714	0.489286	0.05	0.689286	0.532143	0.257143	-0.257143	-0.267857	0.3	0.0285714	0.0857143	0.389286	-0.0392857	0.142857	0.135714	0.360714	0.303571	0.0892857	0.710714	0.567857	0.471429	0.471429	-0.0571429	0.55	0.4	0.435714	0.285714	0.378571	0.546429	0.3	-0.0142857	0.485714	0.160714	-0.171429	0.521429	0.392857	0.564286	0.525	0.414286	0.257143	0.157143	0.521429	0.217857	0.45	0.510714	0.160714	0.321429	1
unknown.129	0.803571	-0.0607143	0.171429	-0.0821429	0.164286	0.0892857	0.828571	0.217857	-0.160714	-0.0107143	0.832143	0.0928571	-0.0464286	0.832143	0.764286	0.503571	0.546429	0.189286	0.739286	0.703571	0.0964286	0.703571	0.382143	0.442857	0.267857	0.321429	0.478571	0.0607143	0.385714	0.328571	-0.139286	-0.242857	0.0785714	-0.260714	0.496429	0.160714	-0.0321429	-0.0321429	-0.217857	-0.132143	-0.121429	-0.05	-0.00714286	-0.121429	-0.0714286	0.164286	0.325	-0.171429	0.160714
PRED_Uracil	0.710714	0.167857	0.757143	0.560714	0.742857	0.692857	0.596429	-0.0357143	0.153571	0.632143	0.725	0.560714	0.428571	0.696429	0.428571	0.00357143	0.842857	0.814286	0.628571	0.617857	0.646429	0.796429	0.792857	-0.157143	0.735714	0.346429	0.432143	0.421429	0.714286	0.507143	0.582143	0.075	0.703571	0.335714	0.396429	0.507143	0.192857	0.592857	0.210714	0.528571	0.025	0.107143	0.539286	0.360714	0.457143	0.757143	0.153571	0.289286	0.389286
beta.Alanine	0.567857	-0.142857	0.35	0.0107143	0.414286	0.0928571	0.428571	0.292857	-0.264286	0.121429	0.653571	0.0285714	0.475	0.639286	0.146429	-0.05	0.510714	0.278571	0.778571	0.478571	0.185714	0.35	0.6	0.075	0.15	0.360714	0.614286	-0.0785714	0.435714	0.285714	-0.0214286	-0.196429	0.292857	-0.196429	0.553571	0.521429	-0.192857	-0.185714	-0.328571	-0.0964286	-0.125	-0.167857	0.239286	0.192857	0.196429	0.192857	0.075	0.0678571	0.0464286
unknown.amine.04	0.85	-0.0428571	0.382143	0.121429	0.471429	0.307143	0.696429	0.0535714	-0.110714	0.103571	0.825	0.264286	0.232143	0.775	0.503571	0.189286	0.796429	0.539286	0.657143	0.621429	0.414286	0.796429	0.628571	-0.164286	0.557143	0.171429	0.571429	-0.0107143	0.507143	0.464286	0.139286	-0.260714	0.503571	-0.121429	0.389286	0.342857	-0.153571	0.142857	-0.142857	0.207143	-0.178571	-0.110714	0.314286	0.121429	0.075	0.55	-0.0107143	-0.0178571	0.285714
similar.to.gluconic.acid.2..oxo	0.467857	0.278571	0.707143	0.103571	0.442857	0.375	0.214286	0.0964286	-0.153571	0.410714	0.471429	-0.0178571	0.385714	0.467857	0.107143	-0.0571429	0.357143	0.189286	0.475	0.285714	0.307143	0.432143	0.392857	-0.175	0.353571	0.339286	0.621429	0.0285714	0.407143	0.192857	0.075	0.0857143	0.546429	0.05	0.421429	0.532143	-0.0714286	0.25	0.164286	0.1	0.282143	-0.0571429	0.225	0.135714	0.1	0.385714	0.414286	0.407143	0.171429
unknown.amine.05	0.0785714	-0.246429	0.378571	0.221429	0.582143	0.357143	0	-0.0785714	-0.167857	0.271429	0.182143	0.178571	0.332143	0.0964286	-0.139286	-0.171429	0.389286	0.357143	0.346429	0.178571	0.196429	0.232143	0.517857	-0.157143	0.45	0.192857	0.410714	0.175	0.292857	0.325	0.160714	-0.160714	0.625	0.0142857	0.282143	0.478571	0.0285714	0.146429	0.0285714	0.307143	-0.242857	-0.0678571	0.210714	0.510714	0.239286	0.364286	-0.117857	0.0535714	0.0857143
PRED_Homoserine..DL...3TMS.	0.246429	-0.0142857	0.542857	0.932143	0.560714	0.625	0.210714	0.0785714	0.428571	0.703571	0.296429	0.396429	0.460714	0.257143	0.0714286	-0.160714	0.582143	0.835714	0.371429	0.0964286	0.717857	0.353571	0.635714	-0.0392857	0.489286	0.135714	-0.0821429	0.414286	0.632143	0.282143	0.903571	0.178571	0.446429	0.807143	0.375	0.496429	0.175	0.503571	0.217857	0.825	0.117857	0.242857	0.646429	0.535714	0.660714	0.742857	0.285714	0.342857	0.117857
similar.to.butyric.acid.4.amino.2.hydroxy	0.410714	0.228571	0.696429	0.592857	0.55	0.739286	0.310714	0.239286	0.217857	0.782143	0.428571	0.403571	0.589286	0.410714	0.253571	0.05	0.489286	0.65	0.325	0.325	0.478571	0.471429	0.560714	-0.192857	0.578571	0.628571	0.425	0.539286	0.678571	0.560714	0.617857	0.392857	0.696429	0.4	0.528571	0.571429	0.403571	0.553571	0.485714	0.385714	0.582143	0.25	0.335714	0.571429	0.589286	0.475	0.478571	0.567857	0.171429
unknown.132	0.235714	0.239286	0.442857	0.617857	0.592857	0.467857	0.289286	0.496429	0.275	0.525	0.264286	0.189286	0.685714	0.253571	0.0964286	0.139286	0.514286	0.646429	0.482143	0.417857	0.585714	0.275	0.710714	0.175	0.314286	0.589286	0.428571	0.325	0.667857	0.560714	0.725	0.364286	0.414286	0.525	0.457143	0.742857	0.228571	0.325	0.278571	0.525	0.310714	0.578571	0.685714	0.696429	0.917857	0.485714	0.389286	0.575	0.346429
similar.to.erythritol	0.478571	-0.00714286	0.346429	0.8	0.389286	0.264286	0.525	0.271429	0.367857	0.414286	0.582143	0.342857	0.460714	0.535714	0.196429	-0.0571429	0.760714	0.810714	0.707143	0.317857	0.585714	0.403571	0.675	0.0321429	0.282143	0.214286	0.135714	0.192857	0.617857	0.371429	0.732143	0.189286	0.160714	0.646429	0.453571	0.4	0.00714286	0.0392857	-0.142857	0.542857	0.0392857	0.0892857	0.546429	0.632143	0.560714	0.514286	0.117857	0.432143	0.0321429
similar.to.n.Hexadecane	0.232143	0.4	0.242857	0.00714286	0.117857	0.517857	0.264286	-0.471429	0.0535714	0.321429	0.196429	0.571429	-0.121429	0.207143	0.442857	0.075	0.121429	0.132143	-0.142857	0.260714	0.0642857	0.442857	-0.0214286	-0.0392857	0.517857	0.214286	-0.225	0.65	0.325	0.35	0.00357143	0.203571	0.160714	-0.157143	-0.0107143	-0.128571	0.714286	0.610714	0.457143	-0.146429	0.303571	-0.0142857	-0.160714	-0.121429	-0.0821429	-0.0571429	0.107143	0.0107143	0.225
similat.to.nicotinamide	0.407143	0.146429	0.485714	0.5	0.721429	0.714286	0.307143	0.05	0.0607143	0.460714	0.389286	0.317857	0.664286	0.3	0.146429	-0.0142857	0.671429	0.732143	0.392857	0.414286	0.710714	0.560714	0.764286	-0.146429	0.771429	0.364286	0.303571	0.360714	0.828571	0.8	0.557143	0.025	0.657143	0.225	0.482143	0.764286	0.321429	0.496429	0.321429	0.507143	0.228571	0.210714	0.625	0.571429	0.621429	0.596429	0.139286	0.310714	0.435714
unknown.carboxylic.acid.08	0.867857	-0.1	0.242857	0.0428571	0.296429	0.225	0.910714	0.239286	-0.178571	0.0892857	0.846429	0.107143	0.125	0.821429	0.785714	0.514286	0.660714	0.375	0.714286	0.810714	0.314286	0.785714	0.510714	0.332143	0.360714	0.4	0.514286	0.0964286	0.5	0.453571	0.0785714	-0.278571	0.189286	-0.103571	0.475	0.278571	0.0142857	0.0607143	-0.128571	0.0642857	0.0214286	-0.0464286	0.175	-0.0392857	0.107143	0.360714	0.389286	-0.0964286	0.357143
Thymine	0.0642857	0.414286	0.710714	0.467857	0.403571	0.528571	-0.164286	0.0964286	0.139286	0.771429	0.103571	0.185714	0.721429	0.117857	-0.210714	-0.532143	0.0785714	0.342857	0.196429	0.114286	0.332143	-0.0107143	0.332143	-0.232143	0.303571	0.421429	0.185714	0.375	0.510714	0.357143	0.4	0.371429	0.414286	0.364286	0.396429	0.532143	0.378571	0.492857	0.432143	0.075	0.6	0	0.253571	0.271429	0.485714	0.103571	0.0642857	0.625	0.117857
similar.to.citramalic.acid	-0.246429	0.3	0.0678571	0.246429	-0.175	0.0535714	-0.228571	0.3	0.203571	0.228571	-0.257143	-0.178571	0.135714	-0.246429	-0.164286	0.0535714	-0.242857	-0.075	-0.207143	-0.307143	0	-0.246429	-0.228571	-0.0285714	-0.160714	0.271429	0.00357143	0.1	0.05	0.025	0.235714	0.467857	-0.0392857	0.382143	0.121429	0.103571	0.171429	0.0392857	0.321429	0.0714286	0.642857	0.264286	-0.0428571	0.307143	0.210714	-0.117857	0.485714	0.546429	-0.139286
unknown.136	0.196429	0.192857	0.642857	-0.0571429	0.725	0.685714	0.0714286	-0.4	-0.528571	0.417857	0.164286	0.310714	0.357143	0.0714286	0.0142857	-0.15	0.325	0.221429	0.0928571	0.435714	0.221429	0.475	0.357143	-0.396429	0.692857	0.582143	0.589286	0.496429	0.467857	0.603571	0.0321429	-0.114286	0.871429	-0.196429	0.135714	0.521429	0.521429	0.578571	0.457143	0.110714	0.239286	-0.132143	0.103571	0.35	0.171429	0.303571	0.117857	0.239286	0.557143
unknown.019	0.546429	-0.0428571	0.207143	0.642857	0.410714	0.210714	0.667857	0.275	0.503571	0.214286	0.589286	0.35	0.189286	0.592857	0.435714	0.310714	0.810714	0.782143	0.660714	0.442857	0.639286	0.564286	0.742857	0.264286	0.3	-0.025	0.0964286	0.0678571	0.45	0.185714	0.689286	0.110714	0.121429	0.535714	0.239286	0.285714	-0.2	0.128571	-0.164286	0.692857	-0.339286	0.403571	0.710714	0.360714	0.535714	0.735714	0.135714	0.1	0.185714
Malic.acid	-0.0535714	0.610714	0.435714	0.489286	0.392857	0.5	-0.0964286	0.1	0.517857	0.514286	-0.0535714	0.2	0.675	-0.0642857	-0.135714	-0.139286	0.221429	0.482143	0.0178571	0.167857	0.55	0.107143	0.475	-0.242857	0.521429	0.146429	0.107143	0.228571	0.428571	0.557143	0.517857	0.65	0.342857	0.378571	0.128571	0.514286	0.314286	0.471429	0.625	0.321429	0.525	0.375	0.507143	0.528571	0.607143	0.257143	-0.132143	0.710714	0.307143
X4.Aminobutyric.acid	0.00357143	-0.275	0.0785714	0.592857	0.00357143	0.135714	0.0642857	0.107143	0.335714	0.235714	0.0464286	-0.0107143	-0.0607143	-0.0321429	0.0821429	0.125	0.217857	0.378571	0.05	-0.153571	0.225	0.125	0.0857143	-0.0892857	0.210714	-0.135714	-0.05	0.0285714	0.025	0.05	0.464286	0.0392857	0.171429	0.603571	0.128571	-0.0214286	-0.114286	0.05	0.1	0.589286	0.0714286	0.00357143	0.0464286	0.389286	0.0857143	0.396429	0.132143	0.160714	-0.153571
Aspartic.acid	0.517857	-0.107143	0.292857	0.803571	0.382143	0.392857	0.5	0.425	0.532143	0.382143	0.542857	0.178571	0.317857	0.496429	0.410714	0.3	0.721429	0.825	0.571429	0.303571	0.660714	0.546429	0.689286	0.15	0.514286	0.0392857	0.192857	0.0857143	0.560714	0.435714	0.739286	0.0642857	0.360714	0.610714	0.532143	0.435714	-0.142857	0.260714	0.0678571	0.760714	-0.0285714	0.367857	0.575	0.464286	0.535714	0.746429	0.203571	0.192857	0.0892857
Adipic.acid	0.253571	0.339286	0.453571	0.282143	0.442857	0.310714	0.292857	0.05	0.242857	0.235714	0.160714	-0.107143	0.239286	0.15	0.182143	0.325	0.432143	0.367857	0.203571	0.364286	0.696429	0.471429	0.482143	-0.0428571	0.375	-0.0571429	0.328571	-0.146429	0.185714	0.0857143	0.453571	0.221429	0.321429	0.467857	-0.110714	0.410714	-0.221429	0.328571	0.342857	0.678571	0.142857	0.339286	0.675	0.167857	0.335714	0.789286	0.375	0.4	0.582143
Methionine	0.553571	0.203571	0.510714	0.496429	0.710714	0.535714	0.528571	0.207143	0.117857	0.371429	0.5	0.0857143	0.589286	0.460714	0.292857	0.192857	0.75	0.692857	0.617857	0.582143	0.9	0.642857	0.85	0.185714	0.546429	0.246429	0.328571	0.107143	0.764286	0.510714	0.632143	-0.0178571	0.407143	0.428571	0.4	0.796429	0.0107143	0.4	0.160714	0.675	0.1	0.353571	0.903571	0.321429	0.678571	0.825	0.425	0.292857	0.617857
unknown.carbohydrate.02	0.8	-0.125	0.232143	0.453571	0.239286	0.410714	0.642857	0.346429	0.160714	0.225	0.764286	0.0892857	0.121429	0.707143	0.696429	0.4	0.646429	0.571429	0.607143	0.407143	0.45	0.742857	0.471429	0.253571	0.603571	0.153571	0.264286	0.114286	0.678571	0.592857	0.321429	-0.3	0.357143	0.157143	0.767857	0.364286	-0.0214286	0.303571	0.00714286	0.364286	0.0428571	0.135714	0.228571	0.0607143	0.167857	0.510714	0.325	-0.110714	0.0928571
Xylitol	0.1	0.0928571	0.532143	-0.025	0.503571	0.514286	0.0928571	-0.203571	-0.246429	0.564286	0.192857	0.482143	0.517857	0.189286	0.0321429	-0.296429	0.132143	0.214286	0.160714	0.503571	-0.0142857	0.160714	0.382143	-0.178571	0.396429	0.625	0.357143	0.607143	0.325	0.460714	0	0.167857	0.489286	-0.25	0.171429	0.310714	0.625	0.367857	0.342857	-0.282143	0.289286	-0.225	-0.0821429	0.25	0.275	-0.125	-0.160714	0.203571	0.239286
Glutaric.acid..2.hydroxy	0.489286	0.0821429	0.464286	0.8	0.646429	0.607143	0.539286	0.178571	0.475	0.575	0.525	0.585714	0.467857	0.5	0.371429	0.114286	0.810714	0.960714	0.532143	0.510714	0.710714	0.596429	0.835714	0.0392857	0.617857	0.275	0.171429	0.45	0.7	0.557143	0.85	0.225	0.485714	0.567857	0.357143	0.478571	0.228571	0.510714	0.203571	0.714286	-0.025	0.414286	0.696429	0.575	0.757143	0.728571	0.0678571	0.289286	0.317857
Glutamic.acid..N.acetyl	0.653571	-0.278571	-0.210714	0.0285714	-0.0571429	-0.103571	0.842857	0.278571	0.1	-0.260714	0.660714	0.0928571	-0.342857	0.657143	0.778571	0.782143	0.55	0.242857	0.507143	0.414286	0.107143	0.625	0.253571	0.453571	0.0892857	0.0357143	0.182143	-0.075	0.15	0.075	0.0428571	-0.182143	-0.128571	-0.0607143	0.25	-0.110714	-0.239286	-0.235714	-0.346429	0.157143	-0.307143	0.160714	0.0571429	-0.00714286	-0.0857143	0.3	0.414286	-0.307143	-0.0178571
similar.to.asparagine	0.775	0.1	0.103571	0.217857	0.153571	0.00357143	0.725	0.382143	0.207143	-0.0642857	0.821429	0.157143	0.117857	0.842857	0.492857	0.35	0.710714	0.407143	0.807143	0.335714	0.342857	0.589286	0.521429	0.289286	0.146429	0.0964286	0.267857	-0.117857	0.521429	0.196429	0.171429	0.0464286	-0.025	0.0178571	0.546429	0.292857	-0.285714	-0.185714	-0.396429	0.110714	-0.192857	0.210714	0.385714	0.171429	0.153571	0.335714	0.342857	0.0785714	-0.0964286
Pyroglutamic.acid	0.775	0.135714	0.617857	0.617857	0.414286	0.432143	0.582143	0.246429	0.328571	0.528571	0.807143	0.3	0.410714	0.807143	0.421429	0	0.735714	0.714286	0.728571	0.4	0.589286	0.642857	0.657143	-0.0571429	0.482143	0.160714	0.314286	0.125	0.642857	0.321429	0.525	0.114286	0.396429	0.414286	0.585714	0.421429	-0.1	0.3	0.00357143	0.403571	0.121429	0.0357143	0.453571	0.214286	0.321429	0.617857	0.228571	0.321429	0.0571429
Glutamic.acid	-0.153571	-0.107143	0.207143	0.592857	0.275	0.435714	-0.00714286	0.0321429	0.246429	0.410714	-0.203571	-0.0714286	0.239286	-0.289286	0.0142857	0.164286	0.153571	0.435714	-0.160714	0.025	0.546429	0.128571	0.235714	-0.0321429	0.357143	0.0392857	-0.0964286	0.196429	0.185714	0.235714	0.667857	0.0892857	0.278571	0.714286	-0.0142857	0.285714	0.171429	0.367857	0.475	0.782143	0.378571	0.196429	0.382143	0.396429	0.442857	0.567857	0.353571	0.271429	0.342857
Putrescine	0.296429	0.407143	0.678571	0.589286	0.5	0.660714	0.189286	0.346429	0.275	0.782143	0.292857	0.135714	0.764286	0.292857	0.175	-0.0571429	0.314286	0.55	0.360714	0.439286	0.575	0.296429	0.567857	0.0642857	0.507143	0.546429	0.332143	0.407143	0.703571	0.639286	0.585714	0.367857	0.457143	0.460714	0.557143	0.696429	0.407143	0.592857	0.560714	0.303571	0.682143	0.289286	0.453571	0.35	0.707143	0.342857	0.325	0.610714	0.364286
similar.to.fucose..minor.	0.203571	0.467857	0.55	0.182143	0.635714	0.417857	0.246429	0.0142857	0.128571	0.353571	0.164286	0.0607143	0.65	0.139286	0.0571429	0.0678571	0.442857	0.439286	0.278571	0.667857	0.646429	0.392857	0.692857	-0.153571	0.525	0.217857	0.517857	0.0321429	0.339286	0.5	0.357143	0.321429	0.428571	0.203571	-0.0464286	0.6	0.0928571	0.364286	0.460714	0.360714	0.271429	0.210714	0.646429	0.346429	0.532143	0.507143	-0.0785714	0.546429	0.742857
Phenylalanine	0.435714	0.025	0.417857	0.592857	0.592857	0.357143	0.475	0.221429	0.210714	0.296429	0.410714	0.132143	0.310714	0.364286	0.225	0.257143	0.746429	0.696429	0.521429	0.378571	0.732143	0.557143	0.692857	0.025	0.375	0.153571	0.375	0.0357143	0.478571	0.246429	0.717857	0.0392857	0.439286	0.617857	0.203571	0.528571	-0.185714	0.25	0.0428571	0.857143	-0.0928571	0.382143	0.775	0.496429	0.575	0.907143	0.396429	0.317857	0.410714
Benzoic.acid..4.hydroxy	0.321429	0.160714	0.321429	0.503571	0.417857	0.178571	0.4	0.589286	0.221429	0.289286	0.325	-0.075	0.453571	0.325	0.189286	0.3	0.496429	0.489286	0.585714	0.439286	0.532143	0.285714	0.589286	0.325	0.0892857	0.417857	0.489286	0.0142857	0.467857	0.314286	0.603571	0.2	0.2	0.557143	0.375	0.596429	-0.103571	0.1	0.0535714	0.539286	0.142857	0.528571	0.653571	0.471429	0.721429	0.528571	0.467857	0.467857	0.346429
Glutamine..N.acetyl	0.146429	-0.110714	0.0714286	0.242857	-0.125	0.0464286	0.0107143	0.35	0.132143	0.110714	0.0928571	-0.132143	-0.15	0.0642857	0.175	0.242857	0.025	0.103571	-0.0392857	-0.125	-0.075	0.103571	-0.153571	-0.182143	0.0857143	0.110714	0.339286	-0.0678571	-0.0357143	0.0964286	0.164286	-0.0178571	0.328571	0.242857	0.232143	-0.0642857	-0.167857	0.1	0.135714	0.239286	0.185714	0.142857	-0.196429	0.132143	-0.0464286	0.185714	0.185714	0.128571	-0.167857
unknown.027	0.485714	0.282143	0.442857	0.228571	0.282143	0.15	0.157143	0.260714	-0.0285714	0.214286	0.464286	0.0535714	0.517857	0.45	-0.0857143	-0.292857	0.421429	0.346429	0.446429	0.117857	0.310714	0.239286	0.353571	-0.453571	0.167857	0.25	0.510714	-0.139286	0.460714	0.296429	0.214286	0.1	0.389286	0.107143	0.417857	0.442857	-0.189286	0.0178571	-0.0928571	0.0535714	0.239286	-0.0642857	0.310714	0.278571	0.210714	0.257143	0.00714286	0.492857	0.0107143
similar.to.gluconic.acid	0.164286	-0.121429	0.239286	0.614286	0.385714	0.342857	0.171429	0.314286	0.335714	0.328571	0.0785714	-0.157143	0.532143	0.025	0.0571429	0.114286	0.385714	0.635714	0.157143	0.232143	0.789286	0.217857	0.567857	-0.0321429	0.332143	-0.0785714	0.0678571	-0.125	0.328571	0.285714	0.742857	-0.0321429	0.267857	0.667857	0.142857	0.496429	-0.189286	0.253571	0.232143	0.807143	0.203571	0.246429	0.732143	0.253571	0.614286	0.753571	0.139286	0.214286	0.421429
Pyrophosphate	-0.075	0.0428571	0.425	0.189286	0.432143	0.492857	-0.332143	0.0107143	-0.117857	0.503571	-0.1	0.160714	0.65	-0.128571	-0.303571	-0.517857	-0.0357143	0.271429	-0.0928571	0.0928571	0.167857	-0.107143	0.271429	-0.407143	0.360714	0.335714	0.225	0.296429	0.339286	0.467857	0.214286	-0.025	0.592857	0	0.239286	0.453571	0.342857	0.464286	0.378571	0.0214286	0.321429	-0.0607143	0.139286	0.178571	0.407143	0.0535714	-0.321429	0.189286	0.196429
Glycerol.3.phosphate	0.185714	0.271429	-0.00357143	-0.114286	-0.328571	-0.317857	0.289286	0.157143	0.353571	-0.0821429	0.246429	-0.0392857	-0.278571	0.328571	0.353571	0.317857	-0.0107143	-0.157143	0.203571	0.217857	-0.210714	0.103571	-0.1	0.203571	-0.153571	-0.142857	0.15	-0.207143	-0.314286	-0.225	-0.221429	0.375	-0.328571	-0.0428571	-0.0964286	-0.364286	-0.232143	-0.203571	-0.0392857	-0.267857	-0.0142857	0.0214286	-0.25	-0.203571	-0.285714	-0.185714	-0.0785714	0.15	-0.153571
Orotic.acid	0.360714	0.253571	0.514286	0.625	0.628571	0.646429	0.342857	0.389286	0.3	0.65	0.353571	0.296429	0.692857	0.360714	0.278571	0.0785714	0.496429	0.703571	0.467857	0.557143	0.646429	0.385714	0.742857	0.271429	0.5	0.535714	0.267857	0.467857	0.789286	0.671429	0.703571	0.217857	0.435714	0.439286	0.532143	0.721429	0.389286	0.603571	0.385714	0.460714	0.307143	0.525	0.667857	0.385714	0.896429	0.482143	0.267857	0.357143	0.453571
Glutamine	0.346429	0.217857	0.653571	0.207143	0.460714	0.585714	-0.0142857	0	-0.0678571	0.5	0.289286	0.15	0.332143	0.267857	0.075	-0.164286	0.246429	0.289286	0.157143	0.139286	0.271429	0.382143	0.289286	-0.360714	0.575	0.275	0.460714	0.217857	0.439286	0.375	0.167857	-0.0214286	0.782143	0.0321429	0.403571	0.453571	0.125	0.592857	0.382143	0.196429	0.257143	0.0464286	0.146429	0.0892857	0.142857	0.396429	0.139286	0.228571	0.171429
Glyceric.acid.3.phosphate	0.175	0.1	0.332143	0.396429	0.196429	0.278571	0.153571	0.0714286	0.0178571	0.467857	0.239286	0.210714	0.639286	0.192857	-0.0642857	-0.385714	0.232143	0.407143	0.25	0.228571	0.267857	0.0392857	0.3	-0.25	0.175	0.403571	0.075	0.289286	0.45	0.45	0.35	0.214286	0.1	0.275	0.314286	0.296429	0.367857	0.0464286	0.121429	-0.0392857	0.571429	-0.317857	0.107143	0.392857	0.35	-0.05	-0.0571429	0.496429	0.0607143
unknown.carbohydrate.03	0.65	-0.075	0.0428571	-0.00714286	0.253571	0.228571	0.625	-0.0892857	-0.0928571	-0.175	0.557143	0.217857	-0.207143	0.489286	0.578571	0.510714	0.642857	0.353571	0.278571	0.382143	0.296429	0.785714	0.307143	-0.1	0.517857	0.00357143	0.321429	-0.00357143	0.303571	0.35	0.0678571	-0.296429	0.378571	-0.157143	0.128571	0.0714286	-0.107143	0.153571	-0.0642857	0.314286	-0.25	0.0785714	0.182143	0.0714286	-0.110714	0.532143	0.164286	-0.210714	0.278571
Lysine	0.464286	0.392857	0.725	0.385714	0.846429	0.739286	0.407143	-0.103571	0.0142857	0.578571	0.453571	0.4	0.714286	0.428571	0.153571	-0.0857143	0.689286	0.657143	0.492857	0.575	0.796429	0.617857	0.846429	-0.075	0.667857	0.417857	0.307143	0.410714	0.814286	0.557143	0.532143	0.196429	0.567857	0.239286	0.307143	0.796429	0.346429	0.564286	0.335714	0.435714	0.25	0.196429	0.778571	0.407143	0.646429	0.65	0.321429	0.432143	0.603571
unknown.036	-0.0642857	0.228571	0.417857	0.00714286	0.635714	0.378571	0.0821429	-0.25	0.0678571	0.228571	-0.0678571	0.217857	0.235714	-0.0821429	-0.0142857	0.182143	0.314286	0.267857	0.0178571	0.442857	0.378571	0.325	0.528571	-0.160714	0.464286	0.0785714	0.407143	0.135714	0.00357143	0.157143	0.217857	0.275	0.525	0.0642857	-0.357143	0.339286	0.0678571	0.371429	0.428571	0.435714	-0.132143	0.296429	0.471429	0.357143	0.339286	0.535714	-0.0607143	0.242857	0.592857
similar.to.galactonic.acid	0.642857	0.217857	0.525	0.446429	0.507143	0.514286	0.542857	0.375	0.15	0.432143	0.55	0	0.528571	0.542857	0.421429	0.292857	0.6	0.585714	0.517857	0.510714	0.767857	0.617857	0.657143	0.132143	0.453571	0.328571	0.389286	0.0785714	0.689286	0.439286	0.567857	0.0464286	0.4	0.403571	0.489286	0.671429	-0.0142857	0.403571	0.235714	0.528571	0.364286	0.328571	0.689286	0.153571	0.557143	0.721429	0.607143	0.325	0.475
similar.to.siopropyl.beta.D.thiogalactopyranoside	0.292857	0.203571	0.710714	0.221429	0.753571	0.789286	0.117857	-0.228571	-0.217857	0.571429	0.246429	0.428571	0.410714	0.175	0.0964286	-0.1	0.442857	0.467857	0.114286	0.389286	0.367857	0.539286	0.471429	-0.457143	0.775	0.528571	0.564286	0.521429	0.542857	0.617857	0.310714	0.0214286	0.982143	0.0357143	0.217857	0.535714	0.446429	0.717857	0.525	0.342857	0.25	0.075	0.253571	0.428571	0.342857	0.510714	0.121429	0.307143	0.478571
unknown.044	0.303571	0.182143	0.375	0.0571429	0.525	0.510714	0.346429	-0.421429	-0.025	0.260714	0.253571	0.410714	0.157143	0.267857	0.242857	0.05	0.417857	0.335714	0.125	0.353571	0.525	0.521429	0.464286	0.0107143	0.45	0.0178571	-0.128571	0.325	0.375	0.0785714	0.242857	0.0107143	0.253571	0.0178571	-0.114286	0.271429	0.242857	0.471429	0.192857	0.307143	-0.075	0.0857143	0.510714	-0.0714286	0.210714	0.517857	0.271429	-0.075	0.471429
unknown.144	0.203571	0.310714	-0.189286	-0.0642857	-0.0392857	-0.139286	0.139286	0.664286	0.353571	-0.210714	0.210714	-0.164286	0.185714	0.296429	0.203571	0.385714	0.0857143	-0.00357143	0.375	0.167857	0.0464286	0.0357143	0.278571	0.560714	-0.0392857	0.0642857	0.214286	-0.217857	0.257143	0.264286	-0.0857143	0.210714	-0.164286	-0.253571	0.457143	0.339286	-0.196429	-0.0928571	-0.0857143	-0.189286	-0.128571	0.678571	0.278571	-0.0142857	0.321429	-0.125	0.0357143	0	-0.075
Palmitic.acid	-0.0285714	0.521429	0.160714	-0.0642857	0.175	0.103571	0.103571	-0.260714	0.328571	-0.0214286	-0.0571429	0.128571	0.0607143	-0.0607143	0.05	0.221429	0.207143	0.125	-0.121429	0.260714	0.282143	0.267857	0.228571	-0.296429	0.364286	-0.221429	0.167857	-0.107143	-0.139286	0.128571	0.05	0.510714	0.125	0.00714286	-0.453571	0.00357143	-0.0285714	0.146429	0.392857	0.175	0.075	0.175	0.257143	0.221429	0.0142857	0.242857	-0.257143	0.392857	0.382143
unknown.055	0.15	-0.0357143	0.278571	0.478571	0.125	0.171429	0.178571	-0.0428571	0.0357143	0.335714	0.132143	0.0642857	0.246429	0.107143	-0.0821429	-0.207143	0.253571	0.346429	0.107143	-0.117857	0.457143	0.0892857	0.128571	-0.214286	-0.0892857	0.0857143	-0.203571	0.0892857	0.253571	-0.178571	0.560714	0.1	-0.0285714	0.660714	0.0142857	0.139286	0	0.00357143	-0.0535714	0.446429	0.371429	-0.185714	0.357143	0.214286	0.232143	0.410714	0.532143	0.367857	0.0428571
unknown.aliphatic.acid.methyl.ester.01	0.6	0.307143	0.778571	0.307143	0.553571	0.639286	0.353571	0.0321429	-0.0571429	0.646429	0.596429	0.432143	0.471429	0.596429	0.260714	-0.135714	0.507143	0.482143	0.432143	0.396429	0.35	0.560714	0.478571	-0.310714	0.535714	0.571429	0.525	0.435714	0.65	0.446429	0.314286	0.178571	0.703571	0.103571	0.482143	0.482143	0.303571	0.525	0.285714	0.121429	0.385714	0	0.225	0.264286	0.3	0.389286	0.321429	0.425	0.196429
unknown.058	0.625	0.271429	0.310714	0.0928571	0.0785714	0.175	0.521429	0.0928571	0.146429	0.171429	0.575	0.05	0.346429	0.589286	0.364286	0.103571	0.410714	0.303571	0.342857	0.35	0.435714	0.471429	0.339286	-0.189286	0.257143	0.0214286	0.160714	-0.132143	0.332143	0.189286	0.128571	0.182143	0.0214286	0.0357143	0.221429	0.182143	-0.110714	0.00714286	0.0392857	-0.025	0.414286	-0.2	0.246429	-0.0892857	0	0.257143	0.203571	0.289286	0.142857
Oleic.acid.or.Octadecanoic.acid	0.678571	-0.0464286	0.167857	0.464286	0.271429	0.225	0.8	0.228571	0.339286	0.178571	0.714286	0.517857	0	0.707143	0.625	0.457143	0.796429	0.682143	0.557143	0.453571	0.35	0.685714	0.525	0.0678571	0.325	0.235714	0.271429	0.239286	0.414286	0.285714	0.503571	0.160714	0.235714	0.292857	0.267857	0.0678571	-0.0107143	0.0928571	-0.125	0.428571	-0.157143	0.278571	0.317857	0.421429	0.303571	0.528571	0.242857	0.121429	0.05
Stearic.acid	0.178571	0.689286	0.0571429	0.0178571	-0.0678571	-0.0107143	0.264286	-0.153571	0.392857	-0.0428571	0.121429	0.282143	-0.207143	0.182143	0.292857	0.203571	0.171429	0.075	-0.00714286	0.235714	0.132143	0.278571	-0.0214286	-0.0142857	0.128571	-0.114286	-0.0571429	0.0607143	0.0142857	0.0571429	0.0714286	0.464286	-0.171429	0.0821429	-0.303571	-0.232143	0.114286	0.242857	0.207143	0.00357143	0.0357143	0.307143	0.139286	-0.0785714	-0.0178571	0.0392857	-0.128571	0.292857	0.253571
Glucose.6.phosphate	0.0571429	0.589286	0.275	0.0107143	0.142857	-0.0464286	0.103571	0.146429	-0.0571429	0.05	-0.00357143	-0.210714	0.167857	-0.00357143	-0.0214286	0.103571	0.0964286	-0.0392857	0.167857	0.325	0.185714	0.0964286	0.05	-0.0107143	-0.0464286	0.310714	0.489286	-0.103571	0.0892857	0.171429	0.110714	0.292857	0.0392857	0.253571	-0.103571	0.235714	0.0107143	0.075	0.214286	0.0964286	0.328571	0.225	0.239286	0.189286	0.217857	0.103571	0.2	0.625	0.475
similar.to.glucose.6.P	-0.0214286	0.564286	0.2	0.0535714	0.025	-0.107143	0.05	0.292857	0.139286	0.0892857	-0.0642857	-0.253571	0.221429	-0.0285714	-0.0142857	0.117857	-0.0285714	-0.05	0.125	0.3	0.15	-0.0464286	0.0428571	0.103571	-0.135714	0.235714	0.375	-0.142857	0.00357143	0.114286	0.132143	0.4	-0.103571	0.285714	-0.0892857	0.178571	-0.0214286	0.0392857	0.242857	0.0321429	0.371429	0.289286	0.217857	0.103571	0.278571	0	0.110714	0.596429	0.375
unknown.067	-0.242857	0.207143	0.310714	-0.207143	0.414286	0.346429	-0.167857	-0.389286	-0.521429	0.182143	-0.346429	-0.0535714	0.332143	-0.442857	-0.239286	-0.135714	-0.0678571	-0.0392857	-0.346429	0.328571	0.164286	0.0464286	0.0392857	-0.446429	0.303571	0.407143	0.382143	0.217857	0.0357143	0.4	0.0178571	-0.0285714	0.45	-0.0392857	-0.364286	0.278571	0.442857	0.321429	0.532143	0.0857143	0.467857	-0.192857	0.0678571	0.239286	0.160714	0.0964286	-0.025	0.346429	0.735714
Sucrose	0.242857	-0.0285714	0.342857	0.132143	0.475	0.178571	0.142857	0.0357143	-0.117857	0.0285714	0.178571	-0.335714	0.275	0.103571	-0.00714286	0.103571	0.407143	0.260714	0.342857	0.3	0.567857	0.371429	0.489286	-0.0535714	0.364286	-0.15	0.435714	-0.357143	0.189286	0.157143	0.196429	-0.289286	0.392857	0.214286	0.0857143	0.528571	-0.414286	0.110714	0.0428571	0.560714	-0.15	0.0285714	0.557143	0.1	0.164286	0.7	0.103571	0.0964286	0.485714
similar.to.maltose	0.482143	0.314286	0.642857	0.378571	0.525	0.546429	0.282143	0.228571	-0.0357143	0.532143	0.45	0.242857	0.339286	0.442857	0.257143	0.0392857	0.446429	0.421429	0.439286	0.360714	0.339286	0.485714	0.403571	-0.0357143	0.435714	0.603571	0.571429	0.382143	0.646429	0.475	0.389286	0.0892857	0.653571	0.253571	0.521429	0.542857	0.25	0.553571	0.282143	0.3	0.271429	0.314286	0.307143	0.303571	0.435714	0.435714	0.442857	0.396429	0.282143
Trehalose	0.657143	0.1	0.428571	0.728571	0.517857	0.557143	0.55	0.446429	0.328571	0.475	0.646429	0.207143	0.592857	0.603571	0.4	0.182143	0.760714	0.828571	0.660714	0.421429	0.764286	0.610714	0.775	0.146429	0.575	0.328571	0.271429	0.221429	0.885714	0.671429	0.717857	0.0607143	0.421429	0.478571	0.732143	0.703571	0.0857143	0.367857	0.128571	0.585714	0.239286	0.357143	0.678571	0.453571	0.678571	0.664286	0.378571	0.317857	0.239286
unknown.carboxylic.acid.01	0.0357143	0.685714	0.817857	0.407143	0.617857	0.635714	0.0178571	-0.296429	0.335714	0.725	0.1	0.557143	0.532143	0.107143	-0.132143	-0.264286	0.375	0.478571	0.0928571	0.242857	0.457143	0.310714	0.507143	-0.510714	0.575	0.3	0.289286	0.471429	0.342857	0.289286	0.467857	0.803571	0.6	0.357143	-0.0928571	0.4	0.407143	0.571429	0.632143	0.314286	0.428571	0.164286	0.407143	0.632143	0.432143	0.392857	0.025	0.85	0.307143
unknown.sterol.01	-0.232143	0.160714	-0.05	0.0714286	0.25	0.182143	-0.075	0.153571	0.171429	0.075	-0.175	0.339286	0.0714286	-0.182143	-0.00357143	0.235714	0.0714286	0.153571	-0.0678571	0.171429	-0.142857	-0.00714286	0.182143	0.075	0.221429	0.4	0.307143	0.389286	0.0928571	0.45	0.128571	0.346429	0.332143	-0.0964286	0.00714286	0.146429	0.382143	0.221429	0.307143	0.0607143	-0.0928571	0.578571	0.025	0.585714	0.425	-0.0892857	-0.196429	0.171429	0.107143
unknown.carboxylic.acid.11	0.725	0	0.239286	0.285714	0.382143	0.367857	0.739286	0.0178571	0.05	0.107143	0.753571	0.367857	0.0142857	0.685714	0.617857	0.414286	0.807143	0.546429	0.621429	0.485714	0.382143	0.839286	0.539286	0.117857	0.610714	0.214286	0.328571	0.235714	0.592857	0.521429	0.232143	-0.1	0.367857	0.0178571	0.457143	0.282143	0.0857143	0.182143	-0.0571429	0.317857	-0.146429	0.1	0.246429	0.346429	0.107143	0.492857	0.275	0.0107143	0.164286
Lignoceric.acid	0.210714	-0.0428571	0.367857	0.282143	0.371429	0.239286	0.428571	-0.164286	-0.0285714	0.25	0.203571	0.185714	-0.05	0.146429	0.239286	0.303571	0.471429	0.364286	0.164286	0.346429	0.35	0.467857	0.282143	-0.175	0.232143	0.203571	0.346429	0.160714	0.0321429	-0.0142857	0.428571	0.114286	0.346429	0.478571	-0.239286	0.0607143	0	0.146429	0.157143	0.607143	0.0535714	0.0107143	0.260714	0.407143	0.153571	0.635714	0.417857	0.314286	0.389286
Hexacosanoic.acid	0.342857	-0.125	0.132143	0.0857143	0.178571	0.114286	0.428571	0.417857	-0.210714	0.157143	0.421429	0.157143	0.114286	0.403571	0.328571	0.342857	0.307143	0.160714	0.457143	0.342857	-0.135714	0.267857	0.210714	0.232143	0.0178571	0.757143	0.585714	0.321429	0.342857	0.357143	0.0821429	0.0464286	0.260714	-0.0464286	0.496429	0.246429	0.221429	-0.0928571	-0.0821429	-0.0785714	0.157143	0.164286	-0.117857	0.460714	0.257143	-0.0285714	0.492857	0.182143	-0.0571429
aliphatic.acid.methyl.ester.02	0.00357143	0.185714	0.389286	0.485714	0.282143	0.339286	0.0464286	0.210714	0.271429	0.492857	-0.0428571	0.167857	0.307143	-0.0607143	0.0214286	0.0678571	0.182143	0.432143	-0.075	0.185714	0.296429	0.107143	0.207143	-0.332143	0.214286	0.360714	0.360714	0.239286	0.121429	0.257143	0.607143	0.392857	0.457143	0.582143	-0.0535714	0.178571	0.171429	0.375	0.467857	0.496429	0.435714	0.292857	0.246429	0.478571	0.492857	0.396429	0.128571	0.571429	0.285714
Maltose..major.	-0.332143	0.0857143	-0.167857	-0.146429	-0.0785714	0.0821429	-0.192857	-0.135714	0.1	-0.0428571	-0.317857	0.192857	-0.5	-0.296429	0.153571	0.325	-0.271429	-0.235714	-0.342857	-0.0535714	-0.4	-0.0392857	-0.289286	0.267857	0.125	0.075	-0.0464286	0.360714	-0.225	0.05	-0.185714	0.114286	0.110714	-0.192857	-0.175	-0.275	0.35	0.332143	0.328571	-0.0571429	-0.210714	0.417857	-0.353571	0	-0.0892857	-0.214286	-0.0535714	-0.221429	-0.0107143
Urea	-0.125	0.467857	0.525	0.121429	0.382143	0.303571	-0.139286	-0.407143	0.15	0.467857	-0.0214286	0.432143	0.335714	0.0142857	-0.207143	-0.510714	0.0642857	0.160714	0.0964286	0.260714	0.114286	0.00357143	0.285714	-0.189286	0.289286	0.075	0.0142857	0.357143	0.110714	0.114286	0.075	0.414286	0.192857	0.05	-0.171429	0.135714	0.367857	0.392857	0.317857	-0.0928571	0.0321429	-0.1	0.135714	0.132143	0.185714	-0.0428571	-0.464286	0.364286	0.217857
X2.hydroxybutyric.acid.503	0.15	0.4	0.775	0.45	0.525	0.467857	0.0964286	-0.378571	0.146429	0.571429	0.160714	0.225	0.267857	0.132143	-0.0714286	-0.260714	0.403571	0.407143	0.2	0.182143	0.575	0.382143	0.382143	-0.371429	0.442857	-0.00357143	0.164286	0.178571	0.239286	-0.00714286	0.467857	0.310714	0.442857	0.582143	-0.132143	0.303571	0.0571429	0.467857	0.360714	0.571429	0.203571	-0.0857143	0.453571	0.285714	0.185714	0.653571	0.192857	0.582143	0.378571
ureidopropionic.acid	0.0607143	0.371429	0.85	0.675	0.610714	0.65	-0.0821429	-0.110714	0.260714	0.85	0.114286	0.353571	0.696429	0.0964286	-0.271429	-0.492857	0.35	0.589286	0.185714	0.05	0.592857	0.167857	0.517857	-0.478571	0.446429	0.278571	0.164286	0.385714	0.482143	0.214286	0.682143	0.507143	0.592857	0.646429	0.171429	0.553571	0.264286	0.521429	0.460714	0.507143	0.489286	0.0214286	0.510714	0.575	0.546429	0.525	0.182143	0.771429	0.178571
X2.aminobutyric.acid	0.421429	-0.0357143	0.317857	0.585714	0.628571	0.435714	0.485714	0.242857	0.171429	0.278571	0.385714	0.05	0.542857	0.310714	0.225	0.228571	0.739286	0.753571	0.525	0.482143	0.871429	0.535714	0.817857	0.142857	0.485714	0.15	0.239286	0.0464286	0.642857	0.496429	0.717857	-0.075	0.346429	0.528571	0.321429	0.696429	-0.0571429	0.242857	0.0857143	0.796429	0.025	0.314286	0.867857	0.467857	0.692857	0.832143	0.307143	0.228571	0.532143
X2.ketobutyric.acid	0.385714	0.125	0.335714	0.671429	0.346429	0.614286	0.453571	0.142857	0.464286	0.621429	0.389286	0.507143	0.478571	0.371429	0.446429	0.0857143	0.482143	0.771429	0.239286	0.475	0.542857	0.435714	0.546429	0.0357143	0.582143	0.314286	-0.0607143	0.546429	0.621429	0.653571	0.682143	0.275	0.267857	0.432143	0.35	0.278571	0.503571	0.535714	0.407143	0.367857	0.407143	0.196429	0.353571	0.325	0.596429	0.342857	0.0214286	0.260714	0.267857
pyridoxal.hydrochloride	0.442857	0.207143	0.328571	0.0428571	0.285714	0.489286	0.396429	-0.403571	0.0607143	0.228571	0.403571	0.339286	0.242857	0.367857	0.317857	0.0464286	0.432143	0.353571	0.0785714	0.285714	0.471429	0.592857	0.375	-0.317857	0.632143	-0.075	-0.0821429	0.185714	0.371429	0.310714	0.0928571	0.114286	0.25	-0.125	0.0428571	0.167857	0.217857	0.292857	0.264286	0.0785714	0.282143	-0.260714	0.214286	0.00714286	-0.075	0.332143	0.0892857	0.0857143	0.25
norvaline	-0.160714	-0.292857	0.260714	0.660714	0.146429	0.285714	-0.05	-0.0357143	0.332143	0.5	-0.0785714	0.171429	0	-0.117857	-0.0321429	-0.0535714	0.117857	0.389286	-0.0285714	-0.182143	0.217857	0.0107143	0.117857	-0.0535714	0.15	-0.0321429	-0.185714	0.285714	0	-0.139286	0.578571	0.15	0.221429	0.721429	0.0142857	-0.0107143	0.0714286	0.225	0.2	0.632143	0.0785714	0.0178571	0.0928571	0.378571	0.225	0.417857	0.235714	0.171429	-0.139286
norleucine	0.375	0.1	0.628571	0.739286	0.757143	0.639286	0.396429	-0.103571	0.253571	0.585714	0.392857	0.507143	0.378571	0.342857	0.157143	-0.025	0.785714	0.846429	0.432143	0.342857	0.767857	0.596429	0.746429	-0.160714	0.589286	0.203571	0.182143	0.4	0.603571	0.307143	0.832143	0.160714	0.603571	0.667857	0.153571	0.507143	0.146429	0.532143	0.210714	0.875	-0.0464286	0.267857	0.75	0.592857	0.617857	0.910714	0.275	0.371429	0.396429
oxamic.acid	0.382143	0.114286	0.625	0.225	0.814286	0.589286	0.425	0.075	-0.135714	0.464286	0.375	0.0964286	0.657143	0.328571	0.228571	0.157143	0.575	0.514286	0.514286	0.775	0.657143	0.557143	0.835714	0.117857	0.589286	0.464286	0.585714	0.235714	0.571429	0.560714	0.382143	-0.0107143	0.578571	0.157143	0.275	0.785714	0.189286	0.410714	0.328571	0.425	0.167857	0.160714	0.639286	0.342857	0.603571	0.625	0.282143	0.278571	0.721429
X2.amino.2.methyl.3.hydroxypropanoic.acid	0.367857	-0.128571	0.453571	0.782143	0.635714	0.435714	0.425	0.360714	0.314286	0.55	0.475	0.325	0.628571	0.442857	0.132143	-0.00714286	0.721429	0.842857	0.692857	0.4	0.646429	0.364286	0.867857	0.157143	0.35	0.346429	0.260714	0.285714	0.65	0.396429	0.796429	0.15	0.382143	0.610714	0.496429	0.642857	0.0464286	0.189286	-0.0142857	0.657143	-0.025	0.285714	0.703571	0.678571	0.803571	0.646429	0.217857	0.339286	0.157143
glutamine.minor	0.639286	-0.1	0.160714	0.475	0.3	0.307143	0.821429	0.1	0.35	0.203571	0.664286	0.457143	0.0428571	0.653571	0.632143	0.478571	0.785714	0.689286	0.503571	0.428571	0.532143	0.714286	0.585714	0.175	0.367857	0.0928571	0.0214286	0.235714	0.442857	0.196429	0.55	0.121429	0.117857	0.35	0.210714	0.125	0.00714286	0.114286	-0.0857143	0.525	-0.103571	0.214286	0.453571	0.314286	0.307143	0.632143	0.410714	0.0321429	0.128571
isopropylmalic.acid	-0.0535714	0.307143	0.146429	0.671429	0.167857	0.196429	0.114286	0.214286	0.7	0.396429	0.0178571	0.428571	0.275	0.0392857	0.0428571	0	0.285714	0.567857	0.117857	0.146429	0.307143	0.025	0.342857	0.00357143	0.167857	0.117857	-0.075	0.317857	0.217857	0.275	0.671429	0.625	0.0392857	0.607143	-0.00357143	0.075	0.239286	0.253571	0.267857	0.410714	0.125	0.467857	0.364286	0.567857	0.610714	0.192857	-0.207143	0.507143	0.0535714
cysteine	0.842857	-0.0142857	0.55	0.546429	0.564286	0.532143	0.764286	0.107143	0.185714	0.485714	0.889286	0.475	0.389286	0.857143	0.585714	0.1	0.878571	0.810714	0.792857	0.667857	0.592857	0.807143	0.8	0.0607143	0.653571	0.264286	0.328571	0.310714	0.735714	0.539286	0.489286	-0.0642857	0.453571	0.246429	0.567857	0.432143	0.1	0.360714	-0.0107143	0.389286	-0.0464286	-0.00714286	0.446429	0.253571	0.367857	0.621429	0.103571	0.107143	0.239286
arginine	0.642857	-0.257143	0.160714	0.271429	0.0785714	0.117857	0.592857	0.428571	0.132143	0.0928571	0.621429	-0.214286	-0.0214286	0.617857	0.596429	0.528571	0.442857	0.292857	0.564286	0.278571	0.364286	0.542857	0.346429	0.417857	0.189286	-0.00714286	0.232143	-0.182143	0.3	0.0392857	0.210714	-0.253571	0.0857143	0.228571	0.532143	0.242857	-0.375	-0.00714286	-0.157143	0.364286	-0.0285714	0.110714	0.235714	-0.132143	0.0392857	0.532143	0.625	-0.153571	0
trimethyl.lysine	0.407143	0.210714	0.167857	0.0714286	-0.239286	0.160714	0.192857	0.232143	0.267857	0.153571	0.332143	-0.0714286	-0.05	0.342857	0.410714	0.292857	0.0464286	0.0571429	-0.025	-0.0142857	0.0214286	0.317857	-0.117857	-0.235714	0.292857	-0.00714286	0.210714	-0.0892857	0.0785714	0.185714	-0.0428571	0.196429	0.2	-0.0321429	0.314286	-0.0892857	-0.0821429	0.160714	0.285714	-0.0892857	0.496429	-0.0214286	-0.260714	-0.142857	-0.264286	0.0535714	0.210714	0.185714	-0.185714
asparagine..minor.	0.821429	0	0.132143	0.257143	0.192857	0.0285714	0.782143	0.410714	0.142857	-0.0178571	0.875	0.157143	0.139286	0.885714	0.539286	0.35	0.746429	0.45	0.875	0.410714	0.346429	0.617857	0.557143	0.335714	0.153571	0.171429	0.314286	-0.075	0.560714	0.235714	0.203571	-0.0464286	0.00714286	0.05	0.607143	0.317857	-0.260714	-0.178571	-0.425	0.135714	-0.2	0.160714	0.371429	0.175	0.185714	0.360714	0.367857	0.0392857	-0.0678571
X6.hydroxynicotinic.acid	0.478571	0.0214286	0.478571	0.392857	0.721429	0.575	0.457143	0.132143	-0.0107143	0.396429	0.517857	0.203571	0.625	0.432143	0.278571	0.103571	0.703571	0.660714	0.632143	0.667857	0.614286	0.603571	0.853571	0.107143	0.721429	0.382143	0.482143	0.264286	0.732143	0.785714	0.396429	-0.0857143	0.564286	0.121429	0.532143	0.753571	0.210714	0.342857	0.196429	0.396429	0.0607143	0.117857	0.539286	0.489286	0.553571	0.532143	0.0571429	0.203571	0.475
cytosine	0.510714	0.0821429	0.467857	0.0642857	0.528571	0.3	0.310714	0.346429	-0.175	0.282143	0.55	0.0892857	0.664286	0.546429	0.103571	-0.075	0.460714	0.346429	0.642857	0.507143	0.278571	0.339286	0.653571	-0.0214286	0.307143	0.496429	0.678571	0.0535714	0.564286	0.496429	0.0857143	-0.0285714	0.478571	-0.182143	0.585714	0.678571	-0.00714286	0.0785714	-0.0392857	-0.0678571	0.0964286	0.0392857	0.339286	0.264286	0.4	0.210714	0.0607143	0.228571	0.185714
dodecanoic.acid	0.0607143	0.360714	0.396429	0.246429	0.585714	0.457143	0.103571	0.185714	0.292857	0.310714	0.0607143	0.203571	0.417857	0.0392857	0.0642857	0.307143	0.4	0.432143	0.146429	0.382143	0.403571	0.35	0.596429	-0.125	0.564286	0.303571	0.585714	0.182143	0.289286	0.521429	0.375	0.457143	0.646429	0.139286	0.0785714	0.542857	0.125	0.403571	0.517857	0.442857	0.114286	0.596429	0.485714	0.646429	0.567857	0.478571	0.0357143	0.475	0.414286
alanyl.L.alanine	0.107143	0.135714	0.457143	0.785714	0.175	0.435714	-0.0178571	0.239286	0.507143	0.742857	0.171429	0.378571	0.410714	0.192857	0.00714286	-0.321429	0.171429	0.557143	0.153571	-0.0607143	0.271429	0.0107143	0.242857	-0.15	0.225	0.253571	-0.0821429	0.439286	0.410714	0.225	0.660714	0.403571	0.282143	0.639286	0.396429	0.192857	0.292857	0.432143	0.292857	0.317857	0.407143	0.15	0.167857	0.353571	0.485714	0.196429	0.0571429	0.453571	-0.192857
asparagine	0.382143	0.0964286	0.421429	0.585714	0.439286	0.503571	0.132143	0.417857	0.257143	0.485714	0.314286	-0.0357143	0.760714	0.303571	0.0428571	-0.146429	0.385714	0.614286	0.360714	0.171429	0.742857	0.239286	0.617857	0	0.389286	0.146429	0.0892857	0.0357143	0.714286	0.453571	0.621429	-0.0107143	0.353571	0.428571	0.596429	0.735714	-0.0178571	0.385714	0.189286	0.467857	0.353571	0.25	0.703571	0.15	0.657143	0.546429	0.235714	0.253571	0.228571
n.carbamyl.DL.aspartic.acid	0.875	0.0142857	0.114286	0.128571	0.225	0.103571	0.864286	0.210714	-0.00357143	-0.121429	0.817857	0.0285714	-0.0357143	0.796429	0.710714	0.532143	0.746429	0.392857	0.721429	0.567857	0.475	0.810714	0.482143	0.35	0.317857	0.05	0.3	-0.132143	0.507143	0.285714	0.153571	-0.292857	0.05	0.0285714	0.410714	0.260714	-0.25	0.0107143	-0.278571	0.282143	-0.207143	0.125	0.407143	-0.0821429	0.0535714	0.542857	0.414286	-0.128571	0.292857
dihydroorotic.acid	0.692857	-0.075	-0.0178571	0.182143	0.0607143	0.00357143	0.789286	0.117857	0.00357143	-0.114286	0.735714	0.203571	-0.214286	0.721429	0.617857	0.428571	0.635714	0.296429	0.678571	0.325	0.217857	0.628571	0.285714	0.439286	0.110714	0.125	0.05	0.0857143	0.446429	0.121429	0.121429	-0.171429	-0.15	0.0642857	0.407143	0.0571429	-0.0678571	-0.142857	-0.414286	0.142857	-0.242857	0.0535714	0.167857	0.0714286	-0.025	0.275	0.503571	-0.128571	-0.0357143
palmitoleic.acid	-0.178571	0.564286	0.382143	-0.235714	0.389286	0.289286	-0.0892857	-0.421429	0.0678571	0.171429	-0.189286	0.189286	0.303571	-0.175	-0.178571	-0.025	0.0607143	0.00714286	-0.214286	0.260714	0.246429	0.146429	0.282143	-0.392857	0.364286	0.00357143	0.221429	0.0785714	-0.0892857	0.0928571	-0.0464286	0.553571	0.292857	-0.160714	-0.482143	0.203571	0.185714	0.260714	0.525	0.00714286	0.225	0.0714286	0.267857	0.221429	0.1	0.153571	-0.15	0.446429	0.464286
heptadecanoic.acid	-0.267857	0.521429	0.00714286	-0.289286	0.0464286	-0.0428571	-0.0964286	-0.217857	0.171429	-0.139286	-0.278571	-0.103571	0.103571	-0.267857	-0.114286	0.160714	-0.0928571	-0.175	-0.210714	0.189286	0.110714	-0.0107143	0.0785714	-0.075	0.15	-0.182143	0.075	-0.164286	-0.232143	0.075	-0.185714	0.467857	-0.110714	-0.171429	-0.45	0.0392857	0.0357143	-0.00357143	0.367857	-0.1	0.15	0.135714	0.139286	0.0892857	-0.0178571	-0.0785714	-0.235714	0.325	0.357143
X6.phosphogluconic.acid	0.114286	0.457143	0.0535714	0.121429	-0.0785714	-0.246429	0.2	0.303571	0.314286	-0.1	0.0571429	-0.3	0.0571429	0.0892857	0.0928571	0.260714	0.132143	0.0428571	0.196429	0.225	0.278571	0.075	0.0857143	0.114286	-0.15	-0.1	0.235714	-0.385714	-0.0714286	-0.0464286	0.189286	0.328571	-0.242857	0.371429	-0.15	0.0571429	-0.332143	-0.114286	0.0464286	0.214286	0.146429	0.292857	0.339286	0.0321429	0.157143	0.2	0.0892857	0.464286	0.285714
PEP	0.467857	0.135714	0.189286	0.25	0.303571	0.232143	0.35	0.346429	0.196429	0.235714	0.485714	0.339286	0.45	0.514286	0.289286	-0.0535714	0.407143	0.478571	0.492857	0.517857	0.217857	0.271429	0.521429	0.128571	0.292857	0.310714	0.275	0.203571	0.528571	0.575	0.232143	0.0214286	0.207143	-0.0678571	0.464286	0.328571	0.164286	0.239286	-0.0214286	-0.0607143	-0.0571429	0.225	0.282143	0.1	0.464286	0.0607143	-0.342857	0.0428571	0.15
[truncated: 94 more columns]

## Sheet: heat stress
	unknown.099	unknown.carboxylic.acid.03	similar.to.pyridine.3.hydroxy	Alanine	Glycolic.acid	Acetamide..2.2.2.trifluoro.N.methyl.N..trimethylsilyl..PRED	unknown.amine.or.carbohydrate	unknown.amine.01	unknown.amine.02	similar.to.cycloserine	similar.to.glycine	Pyruvic.acid	glycine.minor	unknown.105	unknown.sterol.02	similar.to.proline.4.hydroxy	oxalic.acid	unknown.carboxylic.acid.10	similar.to.2.ketovaline	Ethanimidic.acid..N..trimethylsilyl....trimethylsilyl.ester	Valine	Pyridine.3.hydroxy	Ethanolamine	unknown.007	unknown.amine.03	unknown.aliphatics.02	Glycerol	unknown.aliphatics.03	unknown.carboxylic.acid.04	unknown.carboxylic.acid.05	Leucine	unknown.010	unknown.aliphatic.acid.methyl.ester.hydroxy.TMS.01	Isoleucine	unknown.122	Glycine	similar.to.tetracosane	phosphoric.acid	Phosphate	Proline	Benzoic.acid	unknown.012	Serine..major.	Succinic.acid	unknown.acid.519	Threonine	similar.to.beta.alanine.N..2.hydroxyethyl.	Fumaric.acid	Pelargonic.acid.or.Nonanoic.acid
unknown.099	1	0.217857	0.457143	0.621429	0.421429	0.610714	0.521429	0.346429	-0.221429	-0.0321429	0.482143	0.375	0.596429	0.35	0.660714	0.185714	0.325	0.732143	0.589286	-0.139286	0.785714	0.796429	0.642857	-0.253571	0.714286	-0.15	0.207143	0.114286	0.507143	0.289286	-0.128571	0.160714	0.210714	0.592857	-0.0928571	0.553571	0.0571429	0.253571	-0.103571	0.7	0.0285714	-0.157143	0.492857	-0.0714286	0.389286	0.660714	-0.0357143	0.564286	-0.125
unknown.carboxylic.acid.03	0.217857	1	0.589286	-0.153571	0.382143	-0.196429	-0.128571	0.407143	0.0392857	0.392857	0.567857	0.492857	0.0214286	0.582143	0.0535714	-0.128571	0.560714	0.0571429	0.457143	0.621429	0.1	0.446429	-0.0714286	-0.3	-0.182143	0.107143	0.664286	0.0107143	0.589286	0.692857	0.367857	0.0964286	0.392857	0.392857	-0.739286	0.192857	-0.0214286	0.332143	0.0964286	-0.0964286	0.678571	0.232143	0.475	0.596429	0.539286	-0.075	-0.0178571	-0.278571	0.503571
similar.to.pyridine.3.hydroxy	0.457143	0.589286	1	0.307143	0.782143	0.292857	-0.0107143	0.460714	0.0428571	0.646429	0.728571	0.796429	0.625	0.753571	0.0928571	-0.167857	0.8	0.453571	0.639286	0.303571	0.560714	0.371429	0.392857	-0.55	0.135714	0.435714	0.332143	0.428571	0.771429	0.521429	0.157143	-0.0857143	0.703571	0.810714	-0.528571	0.607143	0.278571	0.635714	0.178571	0.225	0.621429	0.0785714	0.707143	0.546429	0.839286	0.360714	0.1	0.0464286	0.260714
Alanine	0.621429	-0.153571	0.307143	1	0.246429	0.732143	0.65	0.257143	-0.496429	0.1	0.382143	-0.0142857	0.671429	0.332143	0.410714	0.321429	-0.0607143	0.935714	0.325	-0.603571	0.821429	0.460714	0.882143	-0.342857	0.664286	0.132143	-0.346429	0.332143	0.171429	-0.282143	-0.321429	-0.0142857	-0.175	0.375	0.0392857	0.75	0.217857	0.342857	-0.00357143	0.921429	-0.164286	-0.0857143	0.275	-0.478571	0.114286	0.982143	-0.385714	0.885714	-0.385714
Glycolic.acid	0.421429	0.382143	0.782143	0.246429	1	0.267857	0.235714	0.382143	0.217857	0.25	0.657143	0.628571	0.525	0.657143	0.05	0.135714	0.853571	0.278571	0.489286	0.217857	0.471429	0.310714	0.339286	-0.110714	0.167857	0.171429	0.217857	0.242857	0.560714	0.314286	-0.0321429	0.0785714	0.571429	0.746429	-0.203571	0.575	0.107143	0.646429	0.235714	0.132143	0.746429	0.189286	0.592857	0.475	0.8	0.264286	0.335714	0.0142857	0.517857
Acetamide..2.2.2.trifluoro.N.methyl.N..trimethylsilyl..PRED	0.610714	-0.196429	0.292857	0.732143	0.267857	1	0.542857	0.432143	-0.175	0.05	0.164286	0.0642857	0.45	0.125	0.542857	0.335714	0.0571429	0.789286	0.167857	-0.45	0.646429	0.4	0.764286	-0.0107143	0.839286	0.267857	-0.00714286	0.607143	0.189286	0.0428571	-0.496429	0.242857	-0.125	0.296429	0.182143	0.489286	0.471429	0.446429	0.264286	0.707143	-0.15	0.0321429	0.221429	-0.439286	0.0535714	0.696429	-0.157143	0.703571	-0.185714
unknown.amine.or.carbohydrate	0.521429	-0.128571	-0.0107143	0.65	0.235714	0.542857	1	0.0571429	-0.321429	-0.360714	0.15	-0.160714	0.217857	0.110714	0.621429	0.842857	0.0428571	0.567857	0.264286	-0.539286	0.478571	0.585714	0.664286	0.296429	0.571429	0.0464286	-0.0107143	0.2	0.0642857	-0.175	-0.217857	0.467857	-0.328571	0.160714	0.339286	0.571429	0.160714	0.146429	0.00714286	0.625	0.0392857	0.325	0.232143	-0.289286	-0.132143	0.610714	-0.0571429	0.696429	-0.0357143
unknown.amine.01	0.346429	0.407143	0.460714	0.257143	0.382143	0.432143	0.0571429	1	0.0571429	0.15	0.614286	0.15	0.164286	0.564286	0.142857	-0.185714	0.403571	0.392857	0.217857	0.0607143	0.182143	0.207143	0.282143	-0.310714	0.325	-0.05	0.232143	0.221429	0.246429	0.378571	-0.103571	0.182143	0.242857	0.346429	-0.535714	0.103571	0.075	0.728571	0.496429	0.257143	0.221429	0.15	-0.0428571	0.142857	0.532143	0.275	-0.296429	0.146429	0.110714
unknown.amine.02	-0.221429	0.0392857	0.0428571	-0.496429	0.217857	-0.175	-0.321429	0.0571429	1	-0.167857	0	0.05	-0.228571	-0.0214286	-0.182143	-0.0535714	0.207143	-0.446429	0.0535714	0.217857	-0.253571	-0.278571	-0.292857	0.414286	-0.1	-0.157143	0.239286	-0.0571429	0.0607143	0.282143	0.114286	0.307143	0.0142857	-0.0571429	-0.153571	-0.189286	0.0535714	0.364286	0.535714	-0.485714	0.171429	0.282143	-0.00357143	0.360714	0.160714	-0.492857	0.432143	-0.535714	0.242857
similar.to.cycloserine	-0.0321429	0.392857	0.646429	0.1	0.25	0.05	-0.360714	0.15	-0.167857	1	0.453571	0.407143	0.335714	0.582143	-0.325	-0.35	0.357143	0.210714	0.139286	0.357143	0.260714	-0.0821429	-0.00357143	-0.660714	-0.257143	0.642857	0.0571429	0.5	0.557143	0.225	0.3	-0.346429	0.510714	0.339286	-0.364286	0.239286	0.364286	0.171429	-0.00357143	-0.025	0.378571	-0.05	0.296429	0.403571	0.432143	0.0785714	-0.232143	-0.135714	0.1
similar.to.glycine	0.482143	0.567857	0.728571	0.382143	0.657143	0.164286	0.15	0.614286	0	0.453571	1	0.353571	0.421429	0.95	0.0392857	-0.0607143	0.589286	0.471429	0.560714	0.232143	0.475	0.414286	0.371429	-0.564286	0.114286	0.0642857	0.0678571	0.107143	0.625	0.217857	0.207143	0.0214286	0.439286	0.592857	-0.567857	0.45	0.0642857	0.610714	0.146429	0.339286	0.457143	0.139286	0.385714	0.453571	0.796429	0.407143	-0.253571	0.167857	0.075
Pyruvic.acid	0.375	0.492857	0.796429	-0.0142857	0.628571	0.0642857	-0.160714	0.15	0.05	0.407143	0.353571	1	0.464286	0.332143	0.196429	-0.303571	0.742857	0.164286	0.675	0.525	0.371429	0.360714	0.103571	-0.35	0.117857	0.271429	0.442857	0.15	0.739286	0.675	0.303571	0.00714286	0.75	0.807143	-0.292857	0.371429	0.0678571	0.317857	-0.192857	-0.00357143	0.542857	-0.242857	0.742857	0.575	0.689286	0.0821429	0.560714	-0.157143	0.382143
glycine.minor	0.596429	0.0214286	0.625	0.671429	0.525	0.45	0.217857	0.164286	-0.228571	0.335714	0.421429	0.464286	1	0.467857	0.0214286	-0.0642857	0.346429	0.603571	0.521429	-0.253571	0.803571	0.228571	0.503571	-0.546429	0.389286	0.0285714	-0.228571	0.146429	0.503571	0	-0.0107143	-0.314286	0.396429	0.7	-0.110714	0.717857	-0.0892857	0.367857	0.075	0.464286	0.164286	-0.278571	0.367857	-0.0642857	0.55	0.657143	0.00714286	0.325	-0.0678571
unknown.105	0.35	0.582143	0.753571	0.332143	0.657143	0.125	0.110714	0.564286	-0.0214286	0.582143	0.95	0.332143	0.467857	1	-0.153571	-0.0285714	0.628571	0.378571	0.485714	0.232143	0.410714	0.264286	0.278571	-0.585714	-0.0321429	0.182143	0.05	0.171429	0.639286	0.178571	0.242857	-0.0892857	0.496429	0.557143	-0.564286	0.453571	0.0464286	0.596429	0.278571	0.189286	0.564286	0.25	0.314286	0.492857	0.803571	0.321429	-0.285714	0.0357143	0.171429
unknown.sterol.02	0.660714	0.0535714	0.0928571	0.410714	0.05	0.542857	0.621429	0.142857	-0.182143	-0.325	0.0392857	0.196429	0.0214286	-0.153571	1	0.403571	0.0428571	0.578571	0.421429	-0.221429	0.439286	0.796429	0.603571	0.203571	0.725	0.0821429	0.407143	0.264286	0.196429	0.353571	-0.125	0.603571	-0.189286	0.242857	0.125	0.353571	0.367857	0.0821429	-0.253571	0.65	-0.164286	0.00714286	0.482143	-0.15	-0.15	0.485714	0.135714	0.646429	-0.178571
similar.to.proline.4.hydroxy	0.185714	-0.128571	-0.167857	0.321429	0.135714	0.335714	0.842857	-0.185714	-0.0535714	-0.35	-0.0607143	-0.303571	-0.0642857	-0.0285714	0.403571	1	-0.0464286	0.214286	0.0285714	-0.45	0.157143	0.410714	0.414286	0.603571	0.292857	0.153571	0.117857	0.239286	-0.0392857	-0.207143	-0.217857	0.482143	-0.446429	-0.189286	0.475	0.339286	0.314286	0.0678571	0.164286	0.278571	0.103571	0.621429	0.164286	-0.207143	-0.335714	0.253571	0.0107143	0.4	0.125
oxalic.acid	0.325	0.560714	0.8	-0.0607143	0.853571	0.0571429	0.0428571	0.403571	0.207143	0.357143	0.589286	0.742857	0.346429	0.628571	0.0428571	-0.0464286	1	0.0535714	0.471429	0.421429	0.232143	0.246429	0.0642857	-0.192857	-0.075	0.271429	0.503571	0.267857	0.625	0.596429	0.232143	0.0785714	0.817857	0.725	-0.35	0.357143	0.0928571	0.464286	0.196429	-0.135714	0.828571	0.235714	0.528571	0.785714	0.810714	-0.0285714	0.364286	-0.253571	0.582143
unknown.carboxylic.acid.10	0.732143	0.0571429	0.453571	0.935714	0.278571	0.789286	0.567857	0.392857	-0.446429	0.210714	0.471429	0.164286	0.603571	0.378571	0.578571	0.214286	0.0535714	1	0.446429	-0.396429	0.864286	0.617857	0.889286	-0.4	0.742857	0.225	-0.103571	0.435714	0.346429	0.00714286	-0.25	0.110714	-0.0821429	0.485714	-0.121429	0.739286	0.342857	0.403571	-0.0464286	0.946429	-0.1	-0.121429	0.439286	-0.342857	0.2	0.953571	-0.339286	0.864286	-0.335714
similar.to.2.ketovaline	0.589286	0.457143	0.639286	0.325	0.489286	0.167857	0.264286	0.217857	0.0535714	0.139286	0.560714	0.675	0.521429	0.485714	0.421429	0.0285714	0.471429	0.446429	1	0.228571	0.592857	0.610714	0.382143	-0.342857	0.432143	-0.0142857	0.217857	-0.0964286	0.810714	0.471429	0.457143	0.339286	0.303571	0.767857	-0.375	0.596429	-0.1	0.475	-0.0964286	0.328571	0.303571	-0.132143	0.667857	0.35	0.596429	0.403571	0.353571	0.160714	0.0678571
Ethanimidic.acid..N..trimethylsilyl....trimethylsilyl.ester	-0.139286	0.621429	0.303571	-0.603571	0.217857	-0.45	-0.539286	0.0607143	0.217857	0.357143	0.232143	0.525	-0.253571	0.232143	-0.221429	-0.45	0.421429	-0.396429	0.228571	1	-0.25	0.0178571	-0.514286	-0.167857	-0.35	0.0535714	0.367857	-0.239286	0.457143	0.525	0.403571	0.0107143	0.467857	0.271429	-0.392857	-0.282143	-0.2	-0.0142857	-0.225	-0.514286	0.482143	-0.175	0.278571	0.614286	0.457143	-0.535714	0.364286	-0.621429	0.489286
Valine	0.785714	0.1	0.560714	0.821429	0.471429	0.646429	0.478571	0.182143	-0.253571	0.260714	0.475	0.371429	0.803571	0.410714	0.439286	0.157143	0.232143	0.864286	0.592857	-0.25	1	0.55	0.714286	-0.375	0.671429	0.114286	-0.0892857	0.303571	0.55	0.110714	-0.05	0.0678571	0.0857143	0.7	-0.1	0.871429	0.153571	0.342857	-0.0928571	0.767857	0.114286	-0.267857	0.575	-0.175	0.360714	0.828571	-0.025	0.621429	-0.110714
Pyridine.3.hydroxy	0.796429	0.446429	0.371429	0.460714	0.310714	0.4	0.585714	0.207143	-0.278571	-0.0821429	0.414286	0.360714	0.228571	0.264286	0.796429	0.410714	0.246429	0.617857	0.610714	0.0178571	0.55	1	0.610714	-0.05	0.564286	0.0178571	0.453571	0.107143	0.485714	0.371429	-0.0392857	0.375	0.025	0.382143	-0.0964286	0.467857	0.232143	0.207143	-0.253571	0.639286	0.125	0.0964286	0.667857	0.0285714	0.189286	0.542857	0	0.55	-0.00357143
Ethanolamine	0.642857	-0.0714286	0.392857	0.882143	0.339286	0.764286	0.664286	0.282143	-0.292857	-0.00357143	0.371429	0.103571	0.503571	0.278571	0.603571	0.414286	0.0642857	0.889286	0.382143	-0.514286	0.714286	0.610714	1	-0.182143	0.685714	0.275	-0.103571	0.446429	0.157143	-0.139286	-0.478571	0.0964286	-0.128571	0.357143	-0.0178571	0.710714	0.435714	0.45	0.0821429	0.9	-0.132143	0.15	0.496429	-0.342857	0.146429	0.914286	-0.275	0.889286	-0.396429
unknown.007	-0.253571	-0.3	-0.55	-0.342857	-0.110714	-0.0107143	0.296429	-0.310714	0.414286	-0.660714	-0.564286	-0.35	-0.546429	-0.585714	0.203571	0.603571	-0.192857	-0.4	-0.342857	-0.167857	-0.375	-0.05	-0.182143	1	0.0785714	-0.135714	0.242857	-0.0178571	-0.4	-0.0285714	-0.221429	0.557143	-0.507143	-0.467857	0.571429	-0.246429	0.125	-0.135714	0.160714	-0.271429	-0.0107143	0.378571	-0.15	-0.171429	-0.560714	-0.382143	0.428571	-0.125	0.339286
unknown.amine.03	0.714286	-0.182143	0.135714	0.664286	0.167857	0.839286	0.571429	0.325	-0.1	-0.257143	0.114286	0.117857	0.389286	-0.0321429	0.725	0.292857	-0.075	0.742857	0.432143	-0.35	0.671429	0.564286	0.685714	0.0785714	1	-0.110714	-0.0214286	0.192857	0.253571	0.121429	-0.282143	0.478571	-0.282143	0.357143	0.189286	0.45	0.171429	0.378571	0.0178571	0.735714	-0.282143	-0.232143	0.264286	-0.485714	0.0107143	0.675	0.0964286	0.692857	-0.217857
unknown.aliphatics.02	-0.15	0.107143	0.435714	0.132143	0.171429	0.267857	0.0464286	-0.05	-0.157143	0.642857	0.0642857	0.271429	0.0285714	0.182143	0.0821429	0.153571	0.271429	0.225	-0.0142857	0.0535714	0.114286	0.0178571	0.275	-0.135714	-0.110714	1	0.207143	0.835714	0.232143	0.139286	-0.0428571	-0.025	0.221429	0.132143	-0.0142857	0.303571	0.760714	0.110714	0.0428571	0.0785714	0.285714	0.339286	0.435714	0.253571	0.025	0.121429	-0.0678571	0.139286	0.0464286
Glycerol	0.207143	0.664286	0.332143	-0.346429	0.217857	-0.00714286	-0.0107143	0.232143	0.239286	0.0571429	0.0678571	0.442857	-0.228571	0.05	0.407143	0.117857	0.503571	-0.103571	0.217857	0.367857	-0.0892857	0.453571	-0.103571	0.242857	-0.0214286	0.207143	1	0.292857	0.360714	0.864286	0.2	0.4	0.296429	0.135714	-0.271429	-0.0142857	0.332143	0.15	0.142857	-0.189286	0.489286	0.385714	0.421429	0.532143	0.121429	-0.278571	0.275	-0.267857	0.521429
unknown.aliphatics.03	0.114286	0.0107143	0.428571	0.332143	0.242857	0.607143	0.2	0.221429	-0.0571429	0.5	0.107143	0.15	0.146429	0.171429	0.264286	0.239286	0.267857	0.435714	-0.0964286	-0.239286	0.303571	0.107143	0.446429	-0.0178571	0.192857	0.835714	0.292857	1	0.167857	0.214286	-0.242857	0.107143	0.128571	0.128571	0.0464286	0.375	0.882143	0.285714	0.275	0.296429	0.196429	0.367857	0.325	0.075	-0.0142857	0.296429	-0.171429	0.325	0.0285714
unknown.carboxylic.acid.04	0.507143	0.589286	0.771429	0.171429	0.560714	0.189286	0.0642857	0.246429	0.0607143	0.557143	0.625	0.739286	0.503571	0.639286	0.196429	-0.0392857	0.625	0.346429	0.810714	0.457143	0.55	0.485714	0.157143	-0.4	0.253571	0.232143	0.360714	0.167857	1	0.610714	0.55	0.246429	0.514286	0.732143	-0.321429	0.478571	0.103571	0.417857	-0.0464286	0.117857	0.521429	-0.0857143	0.628571	0.532143	0.660714	0.192857	0.292857	-0.0714286	0.314286
unknown.carboxylic.acid.05	0.289286	0.692857	0.521429	-0.282143	0.314286	0.0428571	-0.175	0.378571	0.282143	0.225	0.217857	0.675	0	0.178571	0.353571	-0.207143	0.596429	0.00714286	0.471429	0.525	0.110714	0.371429	-0.139286	-0.0285714	0.121429	0.139286	0.864286	0.214286	0.610714	1	0.421429	0.417857	0.442857	0.464286	-0.439286	0.0928571	0.160714	0.3	0.0857143	-0.160714	0.510714	0.0214286	0.457143	0.589286	0.375	-0.203571	0.421429	-0.321429	0.517857
Leucine	-0.128571	0.367857	0.157143	-0.321429	-0.0321429	-0.496429	-0.217857	-0.103571	0.114286	0.3	0.207143	0.303571	-0.0107143	0.242857	-0.125	-0.217857	0.232143	-0.25	0.457143	0.403571	-0.05	-0.0392857	-0.478571	-0.221429	-0.282143	-0.0428571	0.2	-0.242857	0.55	0.421429	1	0.285714	0.257143	0.239286	-0.235714	-0.00714286	-0.235714	-0.0678571	-0.228571	-0.360714	0.310714	-0.164286	0.0535714	0.6	0.192857	-0.321429	0.310714	-0.467857	0.253571
unknown.010	0.160714	0.0964286	-0.0857143	-0.0142857	0.0785714	0.242857	0.467857	0.182143	0.307143	-0.346429	0.0214286	0.00714286	-0.314286	-0.0892857	0.603571	0.482143	0.0785714	0.110714	0.339286	0.0107143	0.0678571	0.375	0.0964286	0.557143	0.478571	-0.025	0.4	0.107143	0.246429	0.417857	0.285714	1	-0.357143	0.0678571	0.153571	0.110714	0.214286	0.278571	0.0678571	0.107143	0.121429	0.210714	0.15	0.0964286	-0.171429	-0.0142857	0.407143	0.117857	0.271429
unknown.aliphatic.acid.methyl.ester.hydroxy.TMS.01	0.210714	0.392857	0.703571	-0.175	0.571429	-0.125	-0.328571	0.242857	0.0142857	0.510714	0.439286	0.75	0.396429	0.496429	-0.189286	-0.446429	0.817857	-0.0821429	0.303571	0.467857	0.0857143	0.025	-0.128571	-0.507143	-0.282143	0.221429	0.296429	0.128571	0.514286	0.442857	0.257143	-0.357143	1	0.6	-0.310714	0.0714286	-0.0285714	0.153571	-0.0357143	-0.246429	0.532143	-0.0821429	0.332143	0.728571	0.767857	-0.135714	0.221429	-0.357143	0.292857
Isoleucine	0.592857	0.392857	0.810714	0.375	0.746429	0.296429	0.160714	0.346429	-0.0571429	0.339286	0.592857	0.807143	0.7	0.557143	0.242857	-0.189286	0.725	0.485714	0.767857	0.271429	0.7	0.382143	0.357143	-0.467857	0.357143	0.132143	0.135714	0.128571	0.732143	0.464286	0.239286	0.0678571	0.6	1	-0.371429	0.689286	-0.1	0.460714	-0.0857143	0.307143	0.528571	-0.296429	0.65	0.382143	0.792857	0.432143	0.367857	0.132143	0.267857
unknown.122	-0.0928571	-0.739286	-0.528571	0.0392857	-0.203571	0.182143	0.339286	-0.535714	-0.153571	-0.364286	-0.567857	-0.292857	-0.110714	-0.564286	0.125	0.475	-0.35	-0.121429	-0.375	-0.392857	-0.1	-0.0964286	-0.0178571	0.571429	0.189286	-0.0142857	-0.271429	0.0464286	-0.321429	-0.439286	-0.235714	0.153571	-0.310714	-0.371429	1	-0.182143	0.146429	-0.428571	-0.296429	0.0142857	-0.342857	-0.0857143	-0.228571	-0.417857	-0.571429	-0.05	0.260714	0.2	-0.0535714
Glycine	0.553571	0.192857	0.607143	0.75	0.575	0.489286	0.571429	0.103571	-0.189286	0.239286	0.45	0.371429	0.717857	0.453571	0.353571	0.339286	0.357143	0.739286	0.596429	-0.282143	0.871429	0.467857	0.710714	-0.246429	0.45	0.303571	-0.0142857	0.375	0.478571	0.0928571	-0.00714286	0.110714	0.0714286	0.689286	-0.182143	1	0.192857	0.428571	0.0535714	0.632143	0.367857	0.0464286	0.664286	-0.0142857	0.357143	0.760714	0.05	0.528571	0.0642857
similar.to.tetracosane	0.0571429	-0.0214286	0.278571	0.217857	0.107143	0.471429	0.160714	0.075	0.0535714	0.364286	0.0642857	0.0678571	-0.0892857	0.0464286	0.367857	0.314286	0.0928571	0.342857	-0.1	-0.2	0.153571	0.232143	0.435714	0.125	0.171429	0.760714	0.332143	0.882143	0.103571	0.160714	-0.235714	0.214286	-0.0285714	-0.1	0.146429	0.192857	1	0.217857	0.128571	0.3	0.0142857	0.421429	0.371429	0.0714286	-0.171429	0.214286	-0.157143	0.35	-0.114286
phosphoric.acid	0.253571	0.332143	0.635714	0.342857	0.646429	0.446429	0.146429	0.728571	0.364286	0.171429	0.610714	0.317857	0.367857	0.596429	0.0821429	0.0678571	0.464286	0.403571	0.475	-0.0142857	0.342857	0.207143	0.45	-0.135714	0.378571	0.110714	0.15	0.285714	0.417857	0.3	-0.0678571	0.278571	0.153571	0.460714	-0.428571	0.428571	0.217857	1	0.635714	0.242857	0.371429	0.307143	0.289286	0.182143	0.596429	0.360714	0.0321429	0.128571	0.207143
Phosphate	-0.103571	0.0964286	0.178571	-0.00357143	0.235714	0.264286	0.00714286	0.496429	0.535714	-0.00357143	0.146429	-0.192857	0.075	0.278571	-0.253571	0.164286	0.196429	-0.0464286	-0.0964286	-0.225	-0.0928571	-0.253571	0.0821429	0.160714	0.0178571	0.0428571	0.142857	0.275	-0.0464286	0.0857143	-0.228571	0.0678571	-0.0357143	-0.0857143	-0.296429	0.0535714	0.128571	0.635714	1	-0.182143	0.203571	0.621429	-0.228571	0.0464286	0.192857	-0.0678571	-0.178571	-0.196429	0.167857
Proline	0.7	-0.0964286	0.225	0.921429	0.132143	0.707143	0.625	0.257143	-0.485714	-0.025	0.339286	-0.00357143	0.464286	0.189286	0.65	0.278571	-0.135714	0.946429	0.328571	-0.514286	0.767857	0.639286	0.9	-0.271429	0.735714	0.0785714	-0.189286	0.296429	0.117857	-0.160714	-0.360714	0.107143	-0.246429	0.307143	0.0142857	0.632143	0.3	0.242857	-0.182143	1	-0.289286	-0.146429	0.360714	-0.482143	0.0107143	0.953571	-0.371429	0.960714	-0.475
Benzoic.acid	0.0285714	0.678571	0.621429	-0.164286	0.746429	-0.15	0.0392857	0.221429	0.171429	0.378571	0.457143	0.542857	0.164286	0.564286	-0.164286	0.103571	0.828571	-0.1	0.303571	0.482143	0.114286	0.125	-0.132143	-0.0107143	-0.282143	0.285714	0.489286	0.196429	0.521429	0.510714	0.310714	0.121429	0.532143	0.528571	-0.342857	0.367857	0.0142857	0.371429	0.203571	-0.289286	1	0.335714	0.457143	0.7	0.596429	-0.160714	0.342857	-0.392857	0.85
unknown.012	-0.157143	0.232143	0.0785714	-0.0857143	0.189286	0.0321429	0.325	0.15	0.282143	-0.05	0.139286	-0.242857	-0.278571	0.25	0.00714286	0.621429	0.235714	-0.121429	-0.132143	-0.175	-0.267857	0.0964286	0.15	0.378571	-0.232143	0.339286	0.385714	0.367857	-0.0857143	0.0214286	-0.164286	0.210714	-0.0821429	-0.296429	-0.0857143	0.0464286	0.421429	0.307143	0.621429	-0.146429	0.335714	1	0.0464286	0.267857	-0.0428571	-0.125	-0.217857	-0.0607143	0.2
Serine..major.	0.492857	0.475	0.707143	0.275	0.592857	0.221429	0.232143	-0.0428571	-0.00357143	0.296429	0.385714	0.742857	0.367857	0.314286	0.482143	0.164286	0.528571	0.439286	0.667857	0.278571	0.575	0.667857	0.496429	-0.15	0.264286	0.435714	0.421429	0.325	0.628571	0.457143	0.0535714	0.15	0.332143	0.65	-0.228571	0.664286	0.371429	0.289286	-0.228571	0.360714	0.457143	0.0464286	1	0.35	0.428571	0.378571	0.35	0.246429	0.196429
Succinic.acid	-0.0714286	0.596429	0.546429	-0.478571	0.475	-0.439286	-0.289286	0.142857	0.360714	0.403571	0.453571	0.575	-0.0642857	0.492857	-0.15	-0.207143	0.785714	-0.342857	0.35	0.614286	-0.175	0.0285714	-0.342857	-0.171429	-0.485714	0.253571	0.532143	0.075	0.532143	0.589286	0.6	0.0964286	0.728571	0.382143	-0.417857	-0.0142857	0.0714286	0.182143	0.0464286	-0.482143	0.7	0.267857	0.35	1	0.589286	-0.435714	0.335714	-0.578571	0.471429
unknown.acid.519	0.389286	0.539286	0.839286	0.114286	0.8	0.0535714	-0.132143	0.532143	0.160714	0.432143	0.796429	0.689286	0.55	0.803571	-0.15	-0.335714	0.810714	0.2	0.596429	0.457143	0.360714	0.189286	0.146429	-0.560714	0.0107143	0.025	0.121429	-0.0142857	0.660714	0.375	0.192857	-0.171429	0.767857	0.792857	-0.571429	0.357143	-0.171429	0.596429	0.192857	0.0107143	0.596429	-0.0428571	0.428571	0.589286	1	0.160714	0.142857	-0.171429	0.289286
Threonine	0.660714	-0.075	0.360714	0.982143	0.264286	0.696429	0.610714	0.275	-0.492857	0.0785714	0.407143	0.0821429	0.657143	0.321429	0.485714	0.253571	-0.0285714	0.953571	0.403571	-0.535714	0.828571	0.542857	0.914286	-0.382143	0.675	0.121429	-0.278571	0.296429	0.192857	-0.203571	-0.321429	-0.0142857	-0.135714	0.432143	-0.05	0.760714	0.214286	0.360714	-0.0678571	0.953571	-0.160714	-0.125	0.378571	-0.435714	0.160714	1	-0.346429	0.9	-0.403571
similar.to.beta.alanine.N..2.hydroxyethyl.	-0.0357143	-0.0178571	0.1	-0.385714	0.335714	-0.157143	-0.0571429	-0.296429	0.432143	-0.232143	-0.253571	0.560714	0.00714286	-0.285714	0.135714	0.0107143	0.364286	-0.339286	0.353571	0.364286	-0.025	0	-0.275	0.428571	0.0964286	-0.0678571	0.275	-0.171429	0.292857	0.421429	0.310714	0.407143	0.221429	0.367857	0.260714	0.05	-0.157143	0.0321429	-0.178571	-0.371429	0.342857	-0.217857	0.35	0.335714	0.142857	-0.346429	1	-0.389286	0.528571
Fumaric.acid	0.564286	-0.278571	0.0464286	0.885714	0.0142857	0.703571	0.696429	0.146429	-0.535714	-0.135714	0.167857	-0.157143	0.325	0.0357143	0.646429	0.4	-0.253571	0.864286	0.160714	-0.621429	0.621429	0.55	0.889286	-0.125	0.692857	0.139286	-0.267857	0.325	-0.0714286	-0.321429	-0.467857	0.117857	-0.357143	0.132143	0.2	0.528571	0.35	0.128571	-0.196429	0.960714	-0.392857	-0.0607143	0.246429	-0.578571	-0.171429	0.9	-0.389286	1	-0.535714
Pelargonic.acid.or.Nonanoic.acid	-0.125	0.503571	0.260714	-0.385714	0.517857	-0.185714	-0.0357143	0.110714	0.242857	0.1	0.075	0.382143	-0.0678571	0.171429	-0.178571	0.125	0.582143	-0.335714	0.0678571	0.489286	-0.110714	-0.00357143	-0.396429	0.339286	-0.217857	0.0464286	0.521429	0.0285714	0.314286	0.517857	0.253571	0.271429	0.292857	0.267857	-0.0535714	0.0642857	-0.114286	0.207143	0.167857	-0.475	0.85	0.2	0.196429	0.471429	0.289286	-0.403571	0.528571	-0.535714	1
unknown.129	0.639286	0.0178571	-0.0214286	0.489286	0.171429	0.414286	0.903571	-0.025	-0.314286	-0.425	0.0928571	0.0142857	0.121429	-0.0214286	0.810714	0.732143	0.075	0.5	0.367857	-0.353571	0.460714	0.775	0.546429	0.325	0.582143	-0.0642857	0.239286	0.0857143	0.160714	0.0821429	-0.0714286	0.557143	-0.25	0.2	0.317857	0.475	0.132143	-0.0178571	-0.246429	0.592857	0.0321429	0.164286	0.371429	-0.171429	-0.160714	0.5	0.107143	0.621429	0.0178571
PRED_Uracil	0.671429	-0.167857	0.146429	0.864286	0.15	0.671429	0.735714	0.121429	-0.528571	-0.0678571	0.253571	-0.110714	0.410714	0.153571	0.607143	0.482143	-0.0785714	0.832143	0.128571	-0.625	0.664286	0.617857	0.867857	-0.125	0.578571	0.153571	-0.125	0.389286	-0.00714286	-0.264286	-0.471429	0.0142857	-0.189286	0.160714	0.196429	0.582143	0.385714	0.0785714	-0.146429	0.914286	-0.225	0.0785714	0.310714	-0.435714	-0.0857143	0.864286	-0.428571	0.932143	-0.417857
beta.Alanine	0.7	0.185714	0.671429	0.725	0.732143	0.475	0.546429	0.228571	-0.246429	0.157143	0.564286	0.492857	0.75	0.5	0.403571	0.264286	0.521429	0.714286	0.557143	-0.264286	0.810714	0.589286	0.728571	-0.278571	0.435714	0.160714	0.0607143	0.310714	0.446429	0.114286	-0.117857	0.00714286	0.325	0.717857	-0.0821429	0.853571	0.2	0.439286	-0.0607143	0.664286	0.371429	0.00714286	0.664286	0.0892857	0.503571	0.760714	0.0607143	0.557143	0.0785714
unknown.amine.04	0.714286	0.467857	0.617857	0.446429	0.571429	0.275	0.178571	0.567857	-0.0535714	0.275	0.903571	0.378571	0.5	0.782143	0.207143	-0.107143	0.446429	0.557143	0.628571	0.221429	0.6	0.567857	0.407143	-0.535714	0.371429	-0.196429	0.0285714	-0.075	0.642857	0.228571	0.132143	0.05	0.360714	0.617857	-0.432143	0.4	-0.075	0.503571	-0.025	0.471429	0.239286	-0.139286	0.382143	0.239286	0.735714	0.485714	-0.171429	0.275	-0.025
similar.to.gluconic.acid.2..oxo	0.389286	0.460714	0.742857	0.221429	0.642857	0.125	-0.0392857	0.382143	0.239286	0.510714	0.807143	0.35	0.5	0.85	-0.182143	-0.0535714	0.592857	0.264286	0.403571	0.182143	0.375	0.228571	0.296429	-0.492857	-0.0642857	0.157143	0.1	0.192857	0.553571	0.146429	0.0321429	-0.275	0.546429	0.442857	-0.507143	0.371429	0.15	0.532143	0.389286	0.110714	0.417857	0.317857	0.389286	0.471429	0.771429	0.225	-0.235714	-0.0428571	0.025
unknown.amine.05	0.410714	0.439286	0.339286	-0.0928571	0.275	0.228571	-0.125	0.35	0.482143	0.15	0.357143	0.185714	-0.0821429	0.239286	0.289286	-0.0535714	0.3	0.15	0.114286	0.285714	0.203571	0.367857	0.117857	0.0535714	0.189286	0.0285714	0.560714	0.292857	0.3	0.532143	-0.121429	0.203571	0.139286	0.125	-0.360714	0.0357143	0.392857	0.271429	0.246429	0.0964286	0.175	0.192857	0.35	0.271429	0.25	-0.0464286	-0.05	-0.0464286	0.110714
PRED_Homoserine..DL...3TMS.	0.678571	-0.146429	0.257143	0.964286	0.196429	0.732143	0.625	0.325	-0.496429	0.0178571	0.403571	-0.025	0.571429	0.292857	0.510714	0.285714	-0.103571	0.935714	0.317857	-0.567857	0.757143	0.560714	0.889286	-0.325	0.717857	0.0392857	-0.292857	0.271429	0.142857	-0.25	-0.357143	0.0357143	-0.185714	0.307143	0.0607143	0.614286	0.246429	0.335714	-0.0785714	0.964286	-0.271429	-0.117857	0.253571	-0.489286	0.0928571	0.967857	-0.414286	0.928571	-0.457143
similar.to.butyric.acid.4.amino.2.hydroxy	0.582143	-0.271429	0.0107143	0.896429	0.025	0.657143	0.735714	0.075	-0.6	-0.189286	0.0892857	-0.203571	0.446429	0.0178571	0.532143	0.453571	-0.239286	0.807143	0.0857143	-0.725	0.635714	0.5	0.835714	-0.107143	0.607143	0.0392857	-0.267857	0.257143	-0.139286	-0.375	-0.514286	-0.0392857	-0.328571	0.114286	0.217857	0.578571	0.196429	0.0464286	-0.114286	0.9	-0.321429	-0.0178571	0.175	-0.632143	-0.185714	0.889286	-0.421429	0.935714	-0.442857
unknown.132	0.417857	0.578571	0.832143	0.107143	0.8	0.075	-0.121429	0.617857	0.167857	0.375	0.817857	0.682143	0.471429	0.785714	-0.0607143	-0.332143	0.814286	0.221429	0.575	0.453571	0.325	0.264286	0.182143	-0.521429	0.0428571	0.00357143	0.207143	0.00714286	0.617857	0.428571	0.139286	-0.114286	0.75	0.757143	-0.592857	0.310714	-0.107143	0.635714	0.189286	0.0571429	0.578571	-0.00714286	0.439286	0.592857	0.982143	0.171429	0.114286	-0.125	0.285714
similar.to.erythritol	0.542857	0.260714	0.885714	0.567857	0.757143	0.5	0.121429	0.425	0.0535714	0.5	0.707143	0.639286	0.717857	0.653571	0.196429	-0.107143	0.578571	0.660714	0.610714	0.0357143	0.739286	0.367857	0.632143	-0.503571	0.396429	0.342857	0.025	0.435714	0.628571	0.253571	-0.0464286	-0.05	0.471429	0.782143	-0.342857	0.707143	0.342857	0.689286	0.125	0.503571	0.342857	-0.0714286	0.671429	0.246429	0.728571	0.614286	0.0571429	0.346429	-0.00357143
similar.to.n.Hexadecane	0.107143	-0.146429	0.5	0.553571	0.267857	0.571429	0.232143	0.0607143	-0.0785714	0.510714	0.139286	0.225	0.507143	0.235714	0.132143	0.207143	0.164286	0.542857	0.196429	-0.410714	0.507143	0.0285714	0.567857	-0.214286	0.271429	0.739286	-0.0607143	0.8	0.285714	0	-0.0821429	-0.00357143	0.0821429	0.292857	0.0428571	0.625	0.664286	0.407143	0.264286	0.389286	0.0928571	0.192857	0.371429	-0.0392857	0.0821429	0.514286	-0.0785714	0.392857	-0.15
similat.to.nicotinamide	0.5	0.689286	0.667857	0	0.646429	0.1	0.15	0.471429	0.0357143	0.121429	0.471429	0.767857	0.267857	0.421429	0.389286	-0.0642857	0.825	0.192857	0.632143	0.417857	0.310714	0.525	0.1	-0.142857	0.185714	0.0464286	0.678571	0.0964286	0.635714	0.814286	0.321429	0.328571	0.6	0.75	-0.414286	0.367857	-0.0464286	0.4	-0.00357143	0.05	0.692857	0.0214286	0.564286	0.603571	0.639286	0.0821429	0.421429	-0.103571	0.575
unknown.carboxylic.acid.08	0.703571	0.175	0.142857	0.260714	0.278571	0.375	0.621429	0.0107143	-0.0571429	-0.253571	0.2	0.207143	0.139286	0.0964286	0.682143	0.617857	0.210714	0.339286	0.425	-0.0678571	0.364286	0.835714	0.403571	0.289286	0.521429	-0.0964286	0.432143	0.0571429	0.407143	0.260714	-0.0428571	0.460714	-0.00714286	0.157143	0.303571	0.242857	0.225	0.0785714	-0.142857	0.382143	0.0678571	0.217857	0.446429	0.025	0.0357143	0.275	0.175	0.357143	0.0892857
Thymine	0.357143	0.307143	0.6	0.367857	0.439286	0.0857143	-0.0178571	0.539286	-0.175	0.464286	0.764286	0.289286	0.657143	0.821429	-0.257143	-0.296429	0.467857	0.335714	0.428571	0.0178571	0.382143	0.0607143	0.171429	-0.764286	-0.0107143	-0.0857143	-0.178571	-0.0392857	0.492857	0.0535714	0.296429	-0.310714	0.571429	0.539286	-0.467857	0.317857	-0.239286	0.439286	0.203571	0.175	0.271429	-0.075	0.00714286	0.321429	0.746429	0.346429	-0.310714	0.025	-0.05
similar.to.citramalic.acid	0.275	-0.435714	-0.171429	0.742857	0.025	0.575	0.528571	0.0178571	-0.439286	-0.267857	-0.0892857	-0.328571	0.292857	-0.164286	0.264286	0.335714	-0.389286	0.607143	-0.189286	-0.632143	0.471429	0.182143	0.642857	0.0892857	0.532143	-0.0607143	-0.471429	0.157143	-0.378571	-0.535714	-0.685714	-0.0821429	-0.5	-0.0178571	0.335714	0.417857	0.1	0.0678571	-0.0821429	0.725	-0.317857	-0.160714	0.00714286	-0.8	-0.275	0.721429	-0.289286	0.785714	-0.271429
unknown.136	0.507143	0.385714	0.564286	0.385714	0.478571	0.496429	0.285714	0.396429	-0.0285714	0.375	0.507143	0.153571	0.389286	0.575	0.139286	0.339286	0.425	0.442857	0.117857	-0.132143	0.396429	0.45	0.489286	-0.171429	0.164286	0.328571	0.367857	0.55	0.357143	0.185714	-0.314286	-0.132143	0.285714	0.178571	-0.196429	0.378571	0.485714	0.421429	0.457143	0.317857	0.325	0.542857	0.35	0.135714	0.357143	0.357143	-0.396429	0.242857	0.0928571
unknown.019	0.15	-0.303571	-0.0357143	0.289286	0.00714286	0.364286	-0.0321429	0.178571	0.0892857	-0.0821429	0.0285714	0.0357143	0.0535714	-0.175	0.285714	-0.267857	-0.239286	0.378571	0.107143	-0.0392857	0.353571	0.00714286	0.235714	-0.0178571	0.564286	-0.125	-0.314286	0.0428571	-0.0107143	-0.0107143	-0.117857	0.3	-0.292857	0.225	0.075	0.132143	0.0857143	0.2	-0.242857	0.417857	-0.317857	-0.603571	0.0607143	-0.357143	-0.0392857	0.325	0.171429	0.367857	-0.210714
Malic.acid	0.692857	-0.167857	0.260714	0.946429	0.189286	0.760714	0.603571	0.328571	-0.525	0.025	0.360714	0.025	0.553571	0.235714	0.564286	0.235714	-0.0821429	0.942857	0.296429	-0.542857	0.760714	0.560714	0.878571	-0.321429	0.742857	0.075	-0.257143	0.317857	0.135714	-0.196429	-0.367857	0.05	-0.146429	0.339286	0.0892857	0.596429	0.278571	0.292857	-0.142857	0.971429	-0.278571	-0.185714	0.271429	-0.482143	0.0785714	0.957143	-0.367857	0.939286	-0.446429
X4.Aminobutyric.acid	0.492857	0.442857	0.875	0.292857	0.864286	0.332143	0.0714286	0.653571	0.121429	0.335714	0.75	0.657143	0.55	0.725	0.0964286	-0.139286	0.832143	0.385714	0.503571	0.185714	0.421429	0.328571	0.425	-0.414286	0.185714	0.182143	0.253571	0.289286	0.528571	0.389286	-0.0857143	-0.0821429	0.707143	0.739286	-0.453571	0.45	0.15	0.725	0.307143	0.228571	0.546429	0.15	0.503571	0.478571	0.889286	0.346429	0.0714286	0.0892857	0.235714
Aspartic.acid	0.632143	0.257143	0.625	0.528571	0.564286	0.314286	0.310714	0.217857	-0.15	0.1	0.428571	0.682143	0.764286	0.357143	0.378571	-0.00357143	0.439286	0.564286	0.817857	-0.0571429	0.735714	0.528571	0.460714	-0.335714	0.510714	-0.0785714	0.107143	-0.00357143	0.639286	0.360714	0.260714	0.160714	0.325	0.807143	-0.164286	0.710714	-0.103571	0.460714	-0.142857	0.471429	0.292857	-0.314286	0.589286	0.121429	0.525	0.589286	0.357143	0.307143	0.146429
Adipic.acid	-0.0428571	0.425	0.446429	-0.314286	0.510714	-0.0678571	-0.103571	0.342857	0.292857	0.432143	0.475	0.267857	-0.0285714	0.614286	-0.314286	0.00357143	0.7	-0.239286	0.1	0.532143	-0.15	-0.107143	-0.242857	-0.0964286	-0.310714	0.296429	0.275	0.196429	0.442857	0.303571	0.225	0.0428571	0.575	0.271429	-0.260714	-0.0607143	0.0464286	0.285714	0.378571	-0.446429	0.65	0.417857	0.0678571	0.685714	0.589286	-0.367857	0.0785714	-0.478571	0.482143
Methionine	-0.0535714	0.403571	0.103571	-0.489286	-0.246429	-0.314286	-0.407143	-0.242857	0.214286	0.296429	-0.157143	0.378571	-0.2	-0.15	0.125	-0.246429	0.0821429	-0.271429	0.257143	0.485714	-0.110714	0.114286	-0.45	-0.0178571	-0.167857	0.146429	0.592857	0.0285714	0.460714	0.678571	0.664286	0.242857	0.178571	0.0214286	-0.167857	-0.182143	0.132143	-0.246429	-0.232143	-0.364286	0.117857	-0.139286	0.242857	0.442857	-0.0857143	-0.446429	0.339286	-0.464286	0.196429
unknown.carbohydrate.02	0.685714	0	0.0964286	0.532143	0.121429	0.542857	0.696429	0.139286	-0.467857	-0.314286	0.0964286	0.207143	0.192857	-0.05	0.842857	0.460714	0.0321429	0.6	0.410714	-0.253571	0.421429	0.832143	0.642857	0.0857143	0.7	-0.0107143	0.207143	0.1	0.2	0.117857	-0.217857	0.382143	-0.0964286	0.232143	0.292857	0.310714	0.2	0.0821429	-0.335714	0.682143	-0.171429	-0.0357143	0.396429	-0.264286	-0.0571429	0.585714	0.05	0.707143	-0.164286
Xylitol	0.564286	0.121429	0.0857143	0.375	-0.117857	0.421429	0.267857	0.389286	0.0607143	-0.132143	0.278571	-0.0464286	0.178571	0.15	0.525	0.157143	-0.164286	0.482143	0.432143	-0.278571	0.346429	0.553571	0.392857	-0.0964286	0.610714	-0.275	0.203571	0.0107143	0.317857	0.246429	0.110714	0.403571	-0.232143	0.0107143	-0.121429	0.110714	0.171429	0.35	0.164286	0.485714	-0.364286	0.0321429	0.0464286	-0.185714	-0.0142857	0.392857	-0.235714	0.385714	-0.364286
Glutaric.acid..2.hydroxy	0.671429	0.260714	0.739286	0.542857	0.789286	0.478571	0.221429	0.467857	-0.125	0.278571	0.703571	0.628571	0.664286	0.6	0.25	-0.0821429	0.564286	0.621429	0.585714	0.160714	0.692857	0.503571	0.557143	-0.421429	0.492857	0.0428571	-0.0214286	0.142857	0.585714	0.2	-0.128571	-0.0178571	0.467857	0.792857	-0.178571	0.557143	0.0678571	0.575	-0.0892857	0.521429	0.332143	-0.25	0.578571	0.135714	0.753571	0.592857	0.128571	0.375	0.121429
Glutamic.acid..N.acetyl	0.642857	-0.0607143	0.471429	0.417857	0.635714	0.607143	0.428571	0.135714	-0.00714286	0.0321429	0.307143	0.5	0.378571	0.175	0.567857	0.292857	0.45	0.507143	0.360714	-0.0357143	0.553571	0.575	0.596429	0.0821429	0.582143	0.242857	0.175	0.407143	0.389286	0.185714	-0.303571	0.239286	0.292857	0.503571	0.314286	0.428571	0.460714	0.303571	-0.175	0.496429	0.157143	-0.0392857	0.628571	0.0678571	0.325	0.45	0.321429	0.471429	0.0642857
similar.to.asparagine	0.753571	0.182143	0.525	0.860714	0.503571	0.617857	0.671429	0.360714	-0.207143	0.0678571	0.635714	0.203571	0.675	0.571429	0.464286	0.392857	0.228571	0.857143	0.660714	-0.339286	0.835714	0.667857	0.857143	-0.303571	0.653571	0.0392857	-0.0928571	0.189286	0.467857	-0.0178571	-0.135714	0.167857	-0.0285714	0.560714	-0.2	0.821429	0.128571	0.567857	0.135714	0.8	0.103571	0.103571	0.507143	-0.157143	0.407143	0.875	-0.196429	0.696429	-0.189286
Pyroglutamic.acid	0.714286	0.382143	0.778571	0.65	0.728571	0.432143	0.264286	0.553571	-0.121429	0.35	0.846429	0.482143	0.796429	0.796429	0.146429	-0.0571429	0.539286	0.689286	0.646429	-0.00357143	0.778571	0.478571	0.575	-0.582143	0.414286	-0.0357143	-0.0392857	0.117857	0.628571	0.178571	0.0142857	-0.0892857	0.425	0.775	-0.414286	0.685714	-0.025	0.639286	0.128571	0.553571	0.353571	-0.107143	0.471429	0.157143	0.789286	0.675	-0.125	0.360714	0.0392857
Glutamic.acid	0.628571	-0.189286	0.242857	0.810714	0.310714	0.878571	0.753571	0.389286	-0.228571	-0.103571	0.25	0.0321429	0.4	0.146429	0.696429	0.464286	0.0857143	0.839286	0.289286	-0.557143	0.7	0.507143	0.817857	0.0571429	0.835714	0.189286	-0.0178571	0.521429	0.164286	0.025	-0.314286	0.45	-0.210714	0.364286	0.192857	0.635714	0.425	0.428571	0.0964286	0.821429	-0.0785714	0.0428571	0.282143	-0.353571	0.0107143	0.792857	-0.0857143	0.821429	-0.164286
Putrescine	0.157143	0.253571	0.646429	-0.0535714	0.685714	0.0857143	0	0.339286	0.232143	0.242857	0.346429	0.6	0.457143	0.475	-0.153571	-0.1	0.842857	-0.05	0.382143	0.192857	0.128571	-0.0785714	0.0142857	-0.203571	-0.0821429	0.210714	0.235714	0.185714	0.442857	0.378571	0.171429	-0.0678571	0.757143	0.639286	-0.264286	0.292857	-0.1	0.45	0.410714	-0.257143	0.625	0.207143	0.242857	0.596429	0.725	-0.0607143	0.364286	-0.317857	0.417857
similar.to.fucose..minor.	0.0642857	-0.196429	-0.160714	0.371429	0.15	0.2	0.346429	-0.125	0.103571	-0.342857	-0.0321429	-0.25	0.0892857	-0.114286	0.1	0.278571	-0.264286	0.278571	0.0214286	-0.235714	0.367857	0.0392857	0.339286	0.282143	0.342857	-0.196429	-0.385714	-0.121429	-0.232143	-0.346429	-0.367857	0.160714	-0.575	0.0964286	0.0464286	0.45	-0.146429	0.153571	0.025	0.364286	-0.025	-0.110714	0.15	-0.489286	-0.128571	0.375	0.0857143	0.360714	0.0142857
Phenylalanine	0.728571	0.121429	0.492857	0.892857	0.392857	0.6	0.510714	0.382143	-0.542857	0.139286	0.5	0.310714	0.739286	0.410714	0.45	0.0928571	0.164286	0.9	0.525	-0.335714	0.839286	0.596429	0.771429	-0.482143	0.635714	0.0107143	-0.142857	0.178571	0.360714	0.0107143	-0.15	-0.0214286	0.0857143	0.614286	-0.139286	0.739286	0.05	0.392857	-0.157143	0.860714	0.0285714	-0.271429	0.421429	-0.271429	0.35	0.928571	-0.207143	0.75	-0.178571
Benzoic.acid..4.hydroxy	0.535714	0.453571	0.842857	0.242857	0.871429	0.239286	0.05	0.496429	0.0107143	0.35	0.682143	0.775	0.639286	0.671429	0.05	-0.228571	0.857143	0.332143	0.585714	0.353571	0.510714	0.303571	0.264286	-0.453571	0.189286	0.075	0.182143	0.107143	0.642857	0.425	0.075	-0.1	0.767857	0.903571	-0.389286	0.492857	-0.114286	0.532143	0.075	0.153571	0.628571	-0.135714	0.528571	0.478571	0.928571	0.289286	0.267857	-0.0107143	0.378571
Glutamine..N.acetyl	0.107143	0.485714	0.646429	-0.364286	0.603571	-0.257143	-0.464286	0.264286	0.414286	0.246429	0.360714	0.789286	0.242857	0.35	-0.167857	-0.532143	0.775	-0.232143	0.421429	0.610714	0.00357143	-0.0142857	-0.214286	-0.289286	-0.225	-0.00714286	0.382143	-0.0964286	0.453571	0.592857	0.257143	-0.157143	0.814286	0.621429	-0.507143	0.05	-0.185714	0.339286	0.1	-0.367857	0.564286	-0.110714	0.407143	0.728571	0.785714	-0.271429	0.492857	-0.521429	0.414286
unknown.027	0.667857	0.442857	0.85	0.55	0.732143	0.460714	0.235714	0.582143	0.0428571	0.414286	0.810714	0.557143	0.764286	0.796429	0.182143	0.00714286	0.621429	0.625	0.714286	0.00357143	0.721429	0.475	0.521429	-0.492857	0.414286	0.0857143	0.164286	0.260714	0.757143	0.371429	0.157143	0.0678571	0.464286	0.75	-0.414286	0.664286	0.132143	0.746429	0.289286	0.435714	0.421429	0.05	0.5	0.296429	0.771429	0.564286	-0.025	0.239286	0.125
similar.to.gluconic.acid	0.285714	0.307143	0.342857	-0.0142857	0.492857	-0.0464286	0.0107143	-0.167857	0.214286	0.00357143	0.189286	0.539286	0.357143	0.178571	-0.0107143	0	0.310714	0.0214286	0.575	0.496429	0.360714	0.271429	0.0178571	-0.00357143	0.2	-0.192857	0.025	-0.364286	0.521429	0.210714	0.117857	0.0535714	0.171429	0.55	-0.114286	0.35	-0.385714	0.189286	-0.132143	-0.0571429	0.385714	-0.267857	0.542857	0.128571	0.467857	0.0321429	0.578571	-0.182143	0.392857
Pyrophosphate	-0.0285714	0.114286	0.321429	-0.0821429	0.446429	-0.0892857	-0.475	0.332143	0.407143	0.196429	0.346429	0.225	0.375	0.357143	-0.564286	-0.460714	0.260714	-0.132143	0.0535714	0.214286	0.0678571	-0.307143	-0.203571	-0.239286	-0.0928571	-0.371429	-0.182143	-0.235714	0.175	0.0392857	0.00714286	-0.314286	0.335714	0.242857	-0.242857	-0.0464286	-0.292857	0.478571	0.335714	-0.225	0.239286	-0.225	-0.114286	0.139286	0.560714	-0.0928571	0.110714	-0.375	0.275
Glycerol.3.phosphate	-0.0178571	0.307143	0.475	0.00357143	0.710714	-0.139286	0.253571	0.160714	0.164286	0.289286	0.585714	0.253571	0.171429	0.678571	-0.217857	0.296429	0.717857	-0.0607143	0.257143	0.171429	0.0785714	0.0178571	0.00714286	-0.025	-0.296429	0.264286	0.1	0.167857	0.392857	0.0785714	0.321429	0.135714	0.45	0.385714	-0.107143	0.342857	0.0678571	0.364286	0.207143	-0.178571	0.767857	0.467857	0.246429	0.667857	0.546429	-0.0428571	0.164286	-0.2	0.5
Orotic.acid	0.353571	0.389286	0.735714	0.121429	0.914286	0.171429	0.107143	0.582143	0.353571	0.160714	0.725	0.55	0.396429	0.696429	0.00714286	-0.0142857	0.853571	0.167857	0.471429	0.217857	0.271429	0.221429	0.257143	-0.167857	0.0964286	0.0357143	0.235714	0.139286	0.475	0.346429	0.0214286	0.0964286	0.621429	0.653571	-0.353571	0.360714	0.0464286	0.739286	0.375	0.0392857	0.635714	0.257143	0.4	0.575	0.857143	0.153571	0.239286	-0.0785714	0.389286
Glutamine	0.692857	0.207143	0.692857	0.578571	0.796429	0.45	0.439286	0.317857	-0.0607143	0.164286	0.582143	0.517857	0.728571	0.525	0.328571	0.210714	0.635714	0.582143	0.5	-0.221429	0.728571	0.510714	0.578571	-0.207143	0.385714	0.0821429	0.185714	0.328571	0.485714	0.242857	-0.0535714	0.0464286	0.442857	0.692857	-0.0642857	0.728571	0.214286	0.492857	0.0714286	0.507143	0.442857	0.0535714	0.567857	0.221429	0.564286	0.596429	0.128571	0.378571	0.203571
Glyceric.acid.3.phosphate	0.510714	0.2	0.589286	0.496429	0.635714	0.246429	0.117857	0.517857	0.0107143	0.0928571	0.664286	0.460714	0.717857	0.575	0.0464286	-0.235714	0.425	0.482143	0.632143	-0.025	0.596429	0.253571	0.385714	-0.478571	0.389286	-0.307143	-0.185714	-0.167857	0.453571	0.128571	0.107143	-0.0285714	0.35	0.735714	-0.353571	0.521429	-0.285714	0.65	0.0892857	0.4	0.239286	-0.314286	0.275	0.103571	0.732143	0.539286	0.107143	0.221429	0.0535714
unknown.carbohydrate.03	0.739286	0.142857	0.389286	0.207143	0.571429	0.453571	0.282143	0.55	0.275	-0.253571	0.403571	0.407143	0.389286	0.271429	0.446429	0.0321429	0.535714	0.307143	0.471429	0.00357143	0.414286	0.45	0.292857	0.0321429	0.585714	-0.364286	0.310714	-0.0178571	0.392857	0.45	-0.0678571	0.335714	0.357143	0.553571	-0.075	0.225	-0.0892857	0.471429	0.214286	0.257143	0.175	-0.0714286	0.225	0.171429	0.525	0.235714	0.303571	0.135714	0.171429
Lysine	0.517857	0.164286	0.746429	0.528571	0.667857	0.371429	0.207143	0.303571	-0.110714	0.192857	0.453571	0.725	0.735714	0.389286	0.307143	-0.146429	0.560714	0.571429	0.678571	-0.0535714	0.667857	0.353571	0.578571	-0.435714	0.403571	0.178571	0.0178571	0.207143	0.471429	0.267857	0	-0.0392857	0.482143	0.867857	-0.278571	0.721429	0.0464286	0.528571	-0.0464286	0.471429	0.307143	-0.235714	0.639286	0.185714	0.642857	0.610714	0.285714	0.35	0.0285714
unknown.036	0.0357143	-0.139286	0.05	0.442857	0.075	0.317857	0.2	0.0142857	-0.171429	0.0535714	0.0714286	-0.242857	0.264286	0.157143	-0.178571	0.142857	-0.2	0.332143	-0.0785714	-0.2	0.267857	-0.0821429	0.446429	-0.178571	0.146429	0.15	-0.507143	0.0678571	-0.192857	-0.521429	-0.585714	-0.378571	-0.260714	0.05	-0.15	0.35	-0.0857143	0.157143	0.271429	0.307143	-0.107143	0.1	0.05	-0.478571	0.075	0.417857	-0.375	0.346429	-0.267857
similar.to.galactonic.acid	-0.157143	0.257143	0.378571	-0.485714	0.446429	-0.4	-0.553571	0.0857143	0.75	0.221429	0.285714	0.4	0.15	0.328571	-0.503571	-0.407143	0.517857	-0.464286	0.221429	0.45	-0.132143	-0.342857	-0.45	-0.0892857	-0.367857	-0.175	0.15	-0.196429	0.353571	0.335714	0.4	-0.103571	0.535714	0.282143	-0.335714	-0.1	-0.210714	0.325	0.339286	-0.589286	0.442857	0.0178571	0.0678571	0.653571	0.585714	-0.478571	0.425	-0.728571	0.378571
similar.to.siopropyl.beta.D.thiogalactopyranoside	0.157143	0.278571	0.55	-0.142857	0.546429	-0.0857143	-0.353571	0.303571	0.114286	0.367857	0.367857	0.503571	0.417857	0.432143	-0.353571	-0.360714	0.653571	-0.139286	0.05	0.221429	0.0142857	-0.0714286	-0.157143	-0.342857	-0.285714	-0.0178571	0.242857	0.0821429	0.296429	0.285714	0.05	-0.45	0.832143	0.335714	-0.178571	-0.0428571	-0.0285714	0.25	0.196429	-0.257143	0.442857	0.0214286	0.0892857	0.510714	0.639286	-0.139286	0.075	-0.367857	0.335714
unknown.044	0.232143	0.0964286	0.289286	-0.342857	0.478571	-0.207143	-0.246429	0.075	0.307143	-0.125	0.114286	0.567857	0.246429	0.0714286	-0.0785714	-0.307143	0.603571	-0.325	0.214286	0.303571	-0.0607143	0.0107143	-0.275	-0.00714286	-0.107143	-0.339286	0.271429	-0.271429	0.235714	0.364286	0.146429	-0.125	0.717857	0.392857	0.0321429	-0.146429	-0.3	0.0571429	-0.05	-0.342857	0.310714	-0.192857	0.128571	0.5	0.521429	-0.3	0.553571	-0.425	0.35
unknown.144	0.753571	-0.175	0.178571	0.757143	0.228571	0.642857	0.539286	0.285714	-0.467857	-0.103571	0.307143	0.110714	0.442857	0.114286	0.635714	0.135714	0.0178571	0.792857	0.246429	-0.392857	0.696429	0.578571	0.682143	-0.2	0.717857	-0.103571	-0.139286	0.192857	0.121429	-0.0571429	-0.289286	0.135714	-0.0285714	0.385714	0.2	0.45	0.175	0.117857	-0.353571	0.864286	-0.225	-0.364286	0.253571	-0.360714	0.0857143	0.782143	-0.157143	0.817857	-0.296429
Palmitic.acid	0.00357143	0.367857	0.253571	-0.189286	0.371429	-0.35	0.0964286	-0.1	0.332143	0.0821429	0.335714	0.05	-0.075	0.364286	-0.0785714	0.271429	0.471429	-0.203571	0.0392857	0.0464286	-0.0571429	0.110714	-0.0357143	0.110714	-0.478571	0.146429	0.375	0.135714	0.0857143	0.135714	0.153571	-0.0285714	0.278571	0.0321429	-0.257143	0.196429	0.189286	0.0321429	0.2	-0.192857	0.517857	0.617857	0.292857	0.614286	0.221429	-0.178571	-0.0285714	-0.228571	0.242857
unknown.055	-0.0464286	0.435714	0.2	-0.407143	0.103571	-0.135714	-0.139286	0.282143	0.257143	0.235714	0.135714	0.221429	-0.0714286	0.275	-0.142857	-0.117857	0.453571	-0.289286	0.214286	0.439286	-0.146429	-0.142857	-0.475	-0.0285714	-0.164286	0.0464286	0.428571	0.0142857	0.453571	0.585714	0.592857	0.307143	0.342857	0.242857	-0.317857	-0.1	-0.217857	0.103571	0.321429	-0.510714	0.478571	0.146429	-0.125	0.542857	0.292857	-0.457143	0.232143	-0.582143	0.496429
unknown.aliphatic.acid.methyl.ester.01	0.671429	0.442857	0.689286	0.532143	0.6	0.307143	0.3	0.325	-0.0642857	0.382143	0.825	0.4	0.667857	0.810714	0.132143	0.15	0.435714	0.571429	0.707143	0.0928571	0.678571	0.582143	0.5	-0.492857	0.325	0.00714286	0.0142857	0.0392857	0.75	0.132143	0.153571	-0.0214286	0.325	0.585714	-0.325	0.589286	0.0285714	0.514286	0.0928571	0.442857	0.307143	0.0714286	0.514286	0.217857	0.678571	0.539286	-0.146429	0.271429	-0.0107143
unknown.058	-0.00357143	0.353571	0.503571	-0.160714	0.739286	-0.146429	-0.0178571	0.0642857	0.592857	0.15	0.392857	0.507143	0.239286	0.425	-0.182143	0.0892857	0.632143	-0.15	0.5	0.385714	0.182143	0.00714286	-0.110714	0.142857	-0.0571429	0.0214286	0.2	-0.0428571	0.55	0.360714	0.389286	0.307143	0.314286	0.525	-0.185714	0.367857	-0.0821429	0.535714	0.253571	-0.292857	0.732143	0.153571	0.432143	0.571429	0.575	-0.157143	0.635714	-0.410714	0.653571
Oleic.acid.or.Octadecanoic.acid	0.075	0.214286	0.7	0	0.539286	0.0892857	-0.285714	0.228571	0.164286	0.760714	0.482143	0.510714	0.442857	0.6	-0.328571	-0.357143	0.675	0.0714286	0.207143	0.325	0.271429	-0.232143	-0.0464286	-0.507143	-0.2	0.478571	0.0321429	0.432143	0.542857	0.271429	0.267857	-0.260714	0.746429	0.575	-0.307143	0.275	0.182143	0.267857	0.189286	-0.175	0.503571	-0.0285714	0.25	0.592857	0.671429	-0.0357143	0.0821429	-0.278571	0.203571
Stearic.acid	-0.0785714	-0.0321429	0.121429	0.110714	0.132143	0.128571	0.292857	-0.271429	0.235714	0.196429	0.0107143	-0.1	-0.107143	0.0392857	0.203571	0.5	0.107143	0.125	-0.075	-0.267857	0.167857	0.0678571	0.25	0.307143	-0.0821429	0.603571	0.228571	0.653571	0.0285714	0.0285714	0.00714286	0.264286	-0.164286	-0.0857143	0.110714	0.392857	0.707143	0.0214286	0.142857	0.114286	0.221429	0.528571	0.357143	0.196429	-0.239286	0.0785714	-0.00714286	0.160714	0.0357143
Glucose.6.phosphate	-0.225	-0.121429	-0.314286	-0.271429	0.0107143	-0.360714	0.0642857	-0.0357143	0.321429	-0.217857	0.135714	-0.367857	-0.292857	0.110714	-0.235714	0.242857	-0.0107143	-0.389286	-0.164286	-0.0785714	-0.328571	-0.175	-0.382143	0.342857	-0.264286	-0.378571	-0.0607143	-0.275	-0.0785714	-0.160714	0.371429	0.307143	-0.110714	-0.339286	0.285714	-0.321429	-0.1	-0.0178571	0.0714286	-0.307143	0.075	0.242857	-0.417857	0.25	-0.1	-0.35	0.0392857	-0.278571	0.182143
similar.to.glucose.6.P	-0.214286	-0.167857	-0.0607143	-0.128571	0.242857	-0.207143	0.05	-0.175	0.164286	0.0571429	0.075	0	0.107143	0.146429	-0.364286	0.2	0.135714	-0.282143	0.0285714	0.0214286	-0.0678571	-0.239286	-0.353571	0.221429	-0.146429	-0.167857	-0.189286	-0.175	0.221429	-0.125	0.453571	0.207143	0.0714286	0	0.453571	-0.05	-0.15	0.0678571	-0.0285714	-0.321429	0.282143	-0.025	-0.207143	0.207143	0.0678571	-0.232143	0.357143	-0.314286	0.425
unknown.067	-0.0357143	0.460714	0.392857	-0.239286	0.475	-0.232143	0.0857143	0.0142857	0.457143	0.239286	0.492857	0.321429	-0.103571	0.521429	-0.0321429	0.267857	0.514286	-0.160714	0.507143	0.503571	-0.0142857	0.196429	-0.0857143	0.0928571	-0.167857	0.232143	0.278571	0.00357143	0.6	0.303571	0.507143	0.428571	0.225	0.275	-0.214286	0.171429	0.117857	0.35	0.125	-0.275	0.578571	0.421429	0.425	0.692857	0.432143	-0.235714	0.346429	-0.328571	0.385714
Sucrose	-0.267857	0.0892857	0.0535714	-0.4	0.153571	-0.5	-0.442857	-0.289286	0.507143	-0.0535714	-0.0607143	0.239286	0.0428571	-0.0678571	-0.375	-0.171429	0.0642857	-0.464286	0.117857	0.2	-0.217857	-0.164286	-0.367857	0.146429	-0.321429	-0.303571	0.0892857	-0.371429	0.1	0.0964286	0.271429	-0.110714	0.135714	-0.0785714	0.0142857	-0.167857	-0.157143	0.125	0.0392857	-0.432143	0.153571	-0.0357143	0.0928571	0.271429	0.128571	-0.364286	0.428571	-0.510714	0.264286
similar.to.maltose	0.264286	0.353571	0.660714	-0.0821429	0.75	-0.00357143	-0.2	0.367857	0.342857	0.182143	0.471429	0.578571	0.471429	0.521429	-0.257143	-0.246429	0.767857	-0.0714286	0.307143	0.292857	0.125	0.025	0.0428571	-0.267857	-0.125	-0.0607143	0.207143	-0.025	0.353571	0.289286	-0.0892857	-0.335714	0.764286	0.542857	-0.382143	0.171429	-0.167857	0.485714	0.396429	-0.203571	0.532143	0.146429	0.296429	0.510714	0.835714	-0.0464286	0.221429	-0.325	0.335714
Trehalose	0.732143	-0.0678571	0.228571	0.839286	0.228571	0.739286	0.55	0.378571	-0.357143	-0.128571	0.339286	0.0607143	0.428571	0.15	0.653571	0.2	-0.0821429	0.892857	0.317857	-0.403571	0.732143	0.642857	0.846429	-0.178571	0.817857	-0.0678571	-0.132143	0.214286	0.107143	-0.0678571	-0.45	0.164286	-0.225	0.346429	0.0107143	0.542857	0.228571	0.346429	-0.135714	0.95	-0.253571	-0.221429	0.346429	-0.496429	0.0892857	0.885714	-0.246429	0.889286	-0.346429
unknown.carboxylic.acid.01	-0.228571	0.428571	0.457143	-0.392857	0.360714	-0.632143	-0.428571	-0.0464286	0.357143	0.328571	0.353571	0.460714	0.107143	0.407143	-0.396429	-0.367857	0.567857	-0.382143	0.307143	0.392857	-0.157143	-0.2	-0.332143	-0.317857	-0.632143	0.0857143	0.207143	-0.139286	0.307143	0.296429	0.553571	-0.228571	0.625	0.325	-0.510714	0.0714286	-0.15	0.139286	0.0607143	-0.464286	0.535714	0.135714	0.257143	0.825	0.542857	-0.335714	0.25	-0.571429	0.257143
unknown.sterol.01	0.282143	0.0285714	0.0428571	-0.332143	0.0142857	0.117857	-0.289286	-0.0964286	0.321429	-0.132143	-0.267857	0.307143	-0.0321429	-0.317857	0.185714	-0.242857	0.128571	-0.171429	-0.0107143	0.339286	-0.0142857	0.103571	-0.117857	0.142857	0.160714	-0.103571	0.346429	-0.0285714	0.0642857	0.360714	-0.285714	-0.107143	0.246429	0.0928571	0.00357143	-0.228571	-0.0214286	-0.196429	-0.00714286	-0.182143	-0.107143	-0.196429	0.203571	0.0285714	0.0821429	-0.278571	0.325	-0.225	0.0214286
unknown.carboxylic.acid.11	0.314286	0.4	0.407143	-0.142857	0.475	-0.0392857	0.0928571	0.382143	0.475	-0.114286	0.364286	0.367857	0.0678571	0.289286	0.289286	0	0.667857	-0.025	0.367857	0.0714286	0.107143	0.232143	0.0178571	0.0857143	0.0107143	-0.0892857	0.603571	0.121429	0.285714	0.628571	0.282143	0.357143	0.417857	0.410714	-0.392857	0.217857	0.0642857	0.357143	0.3	-0.0785714	0.471429	0.296429	0.278571	0.635714	0.421429	-0.0892857	0.292857	-0.192857	0.317857
Lignoceric.acid	-0.0642857	-0.307143	-0.364286	-0.185714	-0.153571	0.0642857	0.267857	-0.642857	0.314286	-0.392857	-0.542857	-0.107143	-0.292857	-0.557143	0.310714	0.557143	-0.260714	-0.192857	-0.0285714	-0.0428571	-0.0607143	0.128571	0.00714286	0.732143	0.203571	0.0964286	0.121429	0.025	-0.0821429	-0.0571429	-0.135714	0.410714	-0.45	-0.267857	0.557143	-0.00714286	0.210714	-0.282143	-0.110714	-0.103571	-0.15	0.160714	0.232143	-0.203571	-0.5	-0.2	0.489286	0.00714286	0.0571429
Hexacosanoic.acid	0.103571	-0.267857	-0.132143	0.482143	0.117857	0.189286	0.289286	-0.0571429	-0.0392857	-0.289286	0.00714286	-0.221429	0.192857	-0.128571	0.139286	0.135714	-0.282143	0.375	-0.0321429	-0.432143	0.425	0.0428571	0.364286	0.146429	0.328571	-0.246429	-0.385714	-0.05	-0.285714	-0.328571	-0.285714	0.0892857	-0.485714	0.0928571	0.0964286	0.45	-0.0464286	0.139286	-0.114286	0.5	-0.107143	-0.257143	0.0857143	-0.482143	-0.167857	0.496429	-0.00357143	0.471429	-0.0714286
aliphatic.acid.methyl.ester.02	-0.164286	-0.35	-0.221429	-0.328571	0	-0.346429	-0.410714	-0.335714	0.528571	-0.310714	-0.210714	0.0857143	-0.0357143	-0.342857	-0.2	-0.4	-0.135714	-0.367857	0.0321429	0.175	-0.0821429	-0.346429	-0.339286	0.167857	-0.0285714	-0.492857	-0.310714	-0.503571	-0.128571	-0.0928571	0.121429	-0.0107143	-0.0321429	0.0571429	0.135714	-0.2	-0.375	-0.125	-0.228571	-0.264286	-0.2	-0.539286	-0.0642857	0.00357143	0.0321429	-0.289286	0.546429	-0.310714	-0.0428571
Maltose..major.	0.314286	0.382143	0.7	-0.00357143	0.707143	-0.0214286	-0.192857	0.321429	0.139286	0.375	0.571429	0.571429	0.553571	0.646429	-0.310714	-0.246429	0.75	-0.00357143	0.307143	0.296429	0.182143	0.0785714	0.0392857	-0.442857	-0.189286	0.00357143	0.15	0.00357143	0.460714	0.221429	0.0142857	-0.45	0.842857	0.525	-0.332143	0.171429	-0.128571	0.378571	0.260714	-0.15	0.514286	0.107143	0.282143	0.535714	0.846429	0.0107143	0.0642857	-0.278571	0.267857
Urea	0.103571	0.689286	0.7	-0.239286	0.525	-0.235714	-0.392857	0.389286	0.507143	0.357143	0.553571	0.564286	0.239286	0.585714	-0.214286	-0.367857	0.671429	-0.110714	0.471429	0.464286	0.0535714	0.0607143	-0.0857143	-0.364286	-0.267857	0.0428571	0.439286	-0.00357143	0.503571	0.567857	0.303571	-0.128571	0.610714	0.467857	-0.785714	0.171429	-0.0571429	0.535714	0.425	-0.278571	0.564286	0.235714	0.385714	0.714286	0.753571	-0.164286	0.135714	-0.467857	0.296429
X2.hydroxybutyric.acid.503	0.217857	0.428571	0.389286	-0.15	0.342857	0.207143	-0.025	0.346429	0.110714	0.228571	0.175	0.425	0.217857	0.307143	-0.05	0.0785714	0.460714	-0.0607143	0.292857	0.364286	0.0107143	0.203571	-0.132143	0	0.132143	0.0464286	0.464286	0.075	0.567857	0.507143	0.164286	0.142857	0.396429	0.242857	-0.0571429	-0.05	-0.0357143	0.364286	0.360714	-0.271429	0.417857	0.192857	0.103571	0.278571	0.396429	-0.185714	0.232143	-0.342857	0.521429
ureidopropionic.acid	-0.0571429	0.285714	0.564286	-0.153571	0.339286	-0.210714	-0.560714	0.228571	0.114286	0.571429	0.403571	0.428571	0.407143	0.528571	-0.582143	-0.532143	0.457143	-0.160714	0.128571	0.321429	-0.0678571	-0.246429	-0.157143	-0.628571	-0.425	0.117857	-0.0214286	-0.00714286	0.321429	0.0964286	0.121429	-0.653571	0.757143	0.264286	-0.421429	-0.0821429	-0.0964286	0.271429	0.260714	-0.317857	0.267857	0.0178571	0.05	0.471429	0.675	-0.142857	-0.121429	-0.421429	0.0321429
X2.aminobutyric.acid	0.614286	-0.25	0.164286	0.928571	0.0678571	0.739286	0.685714	0.189286	-0.564286	-0.0178571	0.228571	-0.0964286	0.471429	0.146429	0.582143	0.360714	-0.146429	0.896429	0.2	-0.653571	0.682143	0.510714	0.907143	-0.257143	0.653571	0.207143	-0.264286	0.396429	0.00714286	-0.296429	-0.432143	0.00714286	-0.210714	0.221429	0.128571	0.6	0.339286	0.153571	-0.103571	0.942857	-0.335714	-0.025	0.246429	-0.507143	-0.0642857	0.928571	-0.442857	0.967857	-0.55
X2.ketobutyric.acid	0.542857	0.292857	0.632143	0.539286	0.421429	0.625	0.185714	0.521429	-0.310714	0.282143	0.307143	0.582143	0.657143	0.321429	0.307143	-0.142857	0.360714	0.65	0.532143	0.0321429	0.628571	0.378571	0.5	-0.432143	0.585714	0.185714	0.128571	0.278571	0.503571	0.389286	-0.110714	0.0107143	0.292857	0.714286	-0.3	0.557143	0.0107143	0.525	0.117857	0.460714	0.221429	-0.264286	0.414286	-0.110714	0.485714	0.578571	0.075	0.339286	0.128571
pyridoxal.hydrochloride	-0.153571	0.114286	-0.0714286	-0.467857	-0.125	-0.107143	-0.335714	-0.05	0.171429	0.267857	-0.185714	-0.0464286	-0.367857	-0.139286	-0.103571	-0.207143	0.160714	-0.321429	-0.471429	0.307143	-0.232143	-0.264286	-0.45	0.135714	-0.332143	0.257143	0.385714	0.35	-0.075	0.328571	0.0392857	-0.0392857	0.210714	-0.15	-0.0285714	-0.307143	0.239286	-0.396429	0.00714286	-0.385714	0.189286	0.0464286	-0.121429	0.292857	-0.135714	-0.503571	-0.0142857	-0.385714	0.257143
norvaline	0.0535714	0.521429	0.557143	-0.432143	0.639286	-0.303571	-0.410714	0.267857	0.521429	0.178571	0.371429	0.671429	0.175	0.385714	-0.264286	-0.428571	0.771429	-0.325	0.382143	0.664286	-0.0285714	-0.0785714	-0.332143	-0.146429	-0.246429	-0.121429	0.360714	-0.192857	0.453571	0.571429	0.303571	-0.0464286	0.703571	0.585714	-0.492857	0.0392857	-0.314286	0.357143	0.2	-0.475	0.675	-0.05	0.310714	0.721429	0.775	-0.371429	0.535714	-0.632143	0.585714
norleucine	0.0785714	0.632143	0.678571	-0.289286	0.664286	-0.275	-0.45	0.428571	0.35	0.403571	0.635714	0.642857	0.221429	0.642857	-0.346429	-0.467857	0.742857	-0.178571	0.389286	0.689286	-0.00714286	0.0214286	-0.217857	-0.392857	-0.285714	-0.0535714	0.275	-0.15	0.535714	0.464286	0.282143	-0.182143	0.75	0.532143	-0.575	0.00714286	-0.192857	0.482143	0.171429	-0.335714	0.639286	-0.00357143	0.307143	0.721429	0.882143	-0.228571	0.235714	-0.510714	0.464286
oxamic.acid	0.321429	0.432143	0.339286	-0.135714	0.592857	-0.135714	0.3	0.0678571	0.282143	-0.1	0.385714	0.278571	-0.00714286	0.35	0.217857	0.328571	0.689286	-0.0821429	0.225	0.182143	0.0964286	0.371429	0.0571429	0.217857	-0.164286	0.0214286	0.528571	0.0821429	0.235714	0.353571	0.0785714	0.196429	0.392857	0.314286	-0.175	0.267857	0.075	0.0964286	0.0928571	-0.0821429	0.632143	0.471429	0.439286	0.617857	0.378571	-0.103571	0.232143	-0.135714	0.435714
X2.amino.2.methyl.3.hydroxypropanoic.acid	0.778571	0.0535714	0.6	0.864286	0.539286	0.753571	0.510714	0.275	-0.375	0.214286	0.453571	0.403571	0.782143	0.392857	0.460714	0.207143	0.267857	0.889286	0.485714	-0.289286	0.885714	0.610714	0.864286	-0.364286	0.678571	0.214286	-0.0821429	0.382143	0.417857	0.0107143	-0.360714	-0.075	0.167857	0.628571	-0.0178571	0.778571	0.267857	0.421429	-0.05	0.821429	0.0714286	-0.139286	0.596429	-0.246429	0.392857	0.889286	-0.107143	0.732143	-0.157143
glutamine.minor	0.814286	0.0535714	0.292857	0.803571	0.342857	0.717857	0.764286	0.335714	-0.217857	-0.160714	0.389286	0.114286	0.464286	0.239286	0.764286	0.460714	0.110714	0.857143	0.5	-0.45	0.807143	0.746429	0.8	-0.0107143	0.825	-0.0428571	0.1	0.278571	0.314286	0.135714	-0.164286	0.45	-0.2	0.439286	0.0321429	0.710714	0.253571	0.389286	-0.0214286	0.867857	-0.0178571	-0.00714286	0.432143	-0.275	0.1	0.821429	-0.075	0.789286	-0.132143
isopropylmalic.acid	0.546429	-0.278571	0.135714	0.910714	0.114286	0.7	0.7	0.0607143	-0.560714	-0.0785714	0.114286	-0.0714286	0.482143	0.0428571	0.55	0.446429	-0.164286	0.839286	0.142857	-0.696429	0.660714	0.507143	0.9	-0.125	0.614286	0.210714	-0.239286	0.392857	-0.0607143	-0.332143	-0.507143	-0.025	-0.253571	0.175	0.242857	0.632143	0.360714	0.139286	-0.125	0.910714	-0.275	0.00357143	0.307143	-0.557143	-0.135714	0.914286	-0.339286	0.95	-0.432143
cysteine	0.557143	0.239286	0.275	0.775	0.0642857	0.389286	0.45	0.217857	-0.539286	0.178571	0.371429	0.0214286	0.585714	0.35	0.310714	0.196429	-0.1	0.757143	0.389286	-0.414286	0.707143	0.532143	0.557143	-0.417857	0.428571	-0.0571429	-0.0535714	0.110714	0.303571	-0.00357143	0.0571429	-0.0178571	-0.171429	0.282143	-0.2	0.639286	0.025	0.214286	-0.0678571	0.721429	-0.025	-0.110714	0.232143	-0.325	0.0607143	0.775	-0.425	0.6	-0.175
arginine	0.682143	0.0714286	0.514286	0.921429	0.467857	0.596429	0.592857	0.367857	-0.425	0.264286	0.667857	0.157143	0.742857	0.625	0.310714	0.232143	0.221429	0.885714	0.492857	-0.378571	0.860714	0.489286	0.771429	-0.489286	0.539286	0.107143	-0.271429	0.267857	0.417857	-0.135714	-0.075	0	0.0821429	0.582143	-0.128571	0.796429	0.121429	0.428571	-0.0142857	0.814286	0.1	-0.0785714	0.353571	-0.160714	0.407143	0.903571	-0.325	0.717857	-0.214286
trimethyl.lysine	0.771429	0.289286	0.446429	0.707143	0.3	0.378571	0.478571	0.332143	-0.439286	0.103571	0.567857	0.271429	0.728571	0.539286	0.332143	0.0857143	0.210714	0.710714	0.689286	-0.171429	0.75	0.589286	0.553571	-0.557143	0.5	-0.192857	-0.1	-0.117857	0.521429	0.075	0.128571	-0.025	0.157143	0.617857	-0.314286	0.646429	-0.278571	0.282143	-0.0642857	0.632143	0.0678571	-0.196429	0.314286	-0.1	0.457143	0.725	-0.217857	0.489286	-0.178571
asparagine..minor.	0.753571	0.182143	0.525	0.860714	0.503571	0.617857	0.671429	0.360714	-0.207143	0.0678571	0.635714	0.203571	0.675	0.571429	0.464286	0.392857	0.228571	0.857143	0.660714	-0.339286	0.835714	0.667857	0.857143	-0.303571	0.653571	0.0392857	-0.0928571	0.189286	0.467857	-0.0178571	-0.135714	0.167857	-0.0285714	0.560714	-0.2	0.821429	0.128571	0.567857	0.135714	0.8	0.103571	0.103571	0.507143	-0.157143	0.407143	0.875	-0.196429	0.696429	-0.189286
X6.hydroxynicotinic.acid	-0.303571	-0.253571	-0.160714	-0.0285714	-0.0964286	-0.242857	0.260714	-0.425	0.267857	-0.253571	-0.146429	-0.160714	-0.164286	-0.139286	0.0928571	0.453571	-0.132143	-0.157143	0.160714	-0.353571	-0.171429	-0.0357143	0.121429	0.325	-0.15	0.167857	-0.075	0.00357143	-0.117857	-0.235714	0.228571	0.285714	-0.275	-0.232143	0.2	0.132143	0.217857	0.0357143	0.0607143	-0.0571429	-0.0928571	0.439286	0.110714	0.135714	-0.278571	-0.025	0.185714	0.05	-0.210714
cytosine	0.0464286	0.164286	0.321429	0.203571	0.407143	-0.142857	-0.1	0.367857	-0.110714	0.121429	0.55	0.257143	0.364286	0.514286	-0.314286	-0.389286	0.25	0.139286	0.389286	0.253571	0.185714	-0.0821429	0.0428571	-0.510714	0.00357143	-0.3	-0.457143	-0.439286	0.228571	-0.139286	0.185714	-0.175	0.271429	0.514286	-0.367857	0.192857	-0.546429	0.403571	-0.0785714	0.0857143	0.225	-0.371429	0.00714286	0.125	0.642857	0.235714	0.0392857	-0.0142857	0.075
dodecanoic.acid	-0.121429	-0.278571	-0.228571	0.128571	0.182143	0.0535714	0.242857	-0.296429	0.328571	-0.364286	-0.125	-0.239286	-0.1	-0.210714	0.0214286	0.35	-0.228571	0.0285714	-0.0821429	-0.139286	0.157143	-0.0535714	0.178571	0.507143	0.189286	-0.132143	-0.314286	-0.1	-0.260714	-0.35	-0.325	0.235714	-0.542857	-0.0571429	0.242857	0.267857	0	0.107143	0.00357143	0.142857	0.0178571	0.00714286	0.160714	-0.332143	-0.196429	0.125	0.271429	0.178571	0.114286
alanyl.L.alanine	0.692857	-0.121429	0.3	0.953571	0.2	0.692857	0.607143	0.232143	-0.532143	0.0678571	0.378571	0.0464286	0.585714	0.264286	0.55	0.271429	-0.0678571	0.939286	0.325	-0.557143	0.785714	0.596429	0.9	-0.35	0.664286	0.121429	-0.232143	0.328571	0.157143	-0.210714	-0.339286	-0.0142857	-0.125	0.335714	0.0571429	0.660714	0.310714	0.253571	-0.167857	0.975	-0.242857	-0.128571	0.357143	-0.432143	0.0785714	0.971429	-0.389286	0.935714	-0.464286
asparagine	0.710714	0.153571	0.621429	0.496429	0.725	0.407143	0.392857	0.339286	-0.0464286	0.0785714	0.517857	0.592857	0.739286	0.446429	0.353571	0.0321429	0.639286	0.525	0.639286	-0.0928571	0.742857	0.414286	0.417857	-0.25	0.485714	-0.0821429	0.103571	0.128571	0.567857	0.342857	0.164286	0.182143	0.467857	0.860714	-0.0892857	0.685714	-0.075	0.421429	-0.0357143	0.421429	0.403571	-0.235714	0.464286	0.235714	0.614286	0.514286	0.335714	0.275	0.228571
n.carbamyl.DL.aspartic.acid	0.514286	0.328571	0.635714	-0.025	0.728571	0.132143	0	0.45	0.321429	0.114286	0.617857	0.585714	0.335714	0.557143	0.114286	-0.146429	0.803571	0.0821429	0.457143	0.342857	0.214286	0.296429	0.157143	-0.232143	0.107143	-0.0571429	0.292857	0.025	0.496429	0.396429	0.0214286	-0.00714286	0.75	0.603571	-0.285714	0.139286	-0.0214286	0.425	0.178571	-0.0142857	0.410714	0.1	0.375	0.596429	0.817857	0.0214286	0.239286	-0.128571	0.182143
dihydroorotic.acid	0.0285714	0.189286	0.428571	0.257143	0.7	0.235714	0.489286	0.303571	-0.00714286	0.171429	0.428571	0.210714	0.228571	0.532143	-0.0321429	0.45	0.589286	0.189286	0.246429	0.00714286	0.217857	0.075	0.246429	0.103571	0.0607143	0.353571	0.0321429	0.317857	0.310714	0.0464286	0.0607143	0.303571	0.196429	0.439286	0.00714286	0.5	0.114286	0.528571	0.3	0.0464286	0.703571	0.417857	0.242857	0.303571	0.414286	0.2	0.192857	0.0678571	0.546429
palmitoleic.acid	-0.210714	0.225	0.189286	-0.485714	0.225	-0.607143	-0.267857	-0.0928571	0.321429	0.125	0.285714	0.228571	-0.25	0.257143	-0.178571	-0.182143	0.482143	-0.453571	0.0714286	0.342857	-0.357143	-0.114286	-0.332143	-0.0785714	-0.617857	0.0928571	0.235714	-0.0857143	0.0964286	0.175	0.421429	-0.0535714	0.535714	0.0678571	-0.214286	-0.2	0.0392857	-0.1	-0.121429	-0.425	0.342857	0.25	0.128571	0.821429	0.317857	-0.439286	0.171429	-0.435714	0.107143
heptadecanoic.acid	-0.132143	0.185714	0.235714	-0.321429	0.442857	-0.346429	0.0107143	0.075	0.464286	0.125	0.425	0.15	-0.142857	0.432143	-0.160714	0.075	0.585714	-0.314286	0.175	0.271429	-0.146429	-0.139286	-0.264286	0.0928571	-0.367857	0.0928571	0.160714	0.0285714	0.271429	0.192857	0.5	0.292857	0.389286	0.225	-0.125	0.0285714	0.0321429	0.160714	0.117857	-0.371429	0.535714	0.332143	0.0785714	0.778571	0.389286	-0.346429	0.282143	-0.392857	0.339286
X6.phosphogluconic.acid	-0.192857	-0.0571429	-0.167857	-0.117857	0.132143	-0.321429	0.185714	-0.110714	0.435714	-0.25	0.2	-0.221429	-0.0964286	0.203571	-0.210714	0.228571	0.0214286	-0.235714	0.264286	0.0535714	-0.0464286	-0.2	-0.207143	0.228571	-0.0821429	-0.332143	-0.303571	-0.435714	0.103571	-0.185714	0.453571	0.407143	-0.246429	0.0642857	-0.0321429	0.107143	-0.410714	0.153571	0.142857	-0.228571	0.178571	0.114286	-0.15	0.192857	0.107143	-0.167857	0.267857	-0.235714	0.146429
PEP	0.0285714	-0.0964286	0.428571	0.110714	0.525	0.160714	-0.214286	0.0892857	0.117857	0.275	0.110714	0.503571	0.482143	0.132143	-0.228571	-0.414286	0.403571	0.107143	0.164286	0.203571	0.360714	-0.307143	0.0214286	-0.232143	0.107143	0.132143	-0.25	0.121429	0.210714	0.0964286	-0.0392857	-0.192857	0.403571	0.657143	-0.0857143	0.364286	-0.157143	0.253571	-0.0142857	-0.0285714	0.342857	-0.478571	0.239286	0.103571	0.489286	0.117857	0.45	-0.107143	0.289286
[truncated: 94 more columns]

## Sheet: lactose shift
	unknown.099	unknown.carboxylic.acid.03	similar.to.pyridine.3.hydroxy	Alanine	Glycolic.acid	Acetamide..2.2.2.trifluoro.N.methyl.N..trimethylsilyl..PRED	unknown.amine.or.carbohydrate	unknown.amine.01	unknown.amine.02	similar.to.cycloserine	similar.to.glycine	Pyruvic.acid	glycine.minor	unknown.105	unknown.sterol.02	similar.to.proline.4.hydroxy	oxalic.acid	unknown.carboxylic.acid.10	similar.to.2.ketovaline	Ethanimidic.acid..N..trimethylsilyl....trimethylsilyl.ester	Valine	Pyridine.3.hydroxy	Ethanolamine	unknown.007	unknown.amine.03	unknown.aliphatics.02	Glycerol	unknown.aliphatics.03	unknown.carboxylic.acid.04	unknown.carboxylic.acid.05	Leucine	unknown.010	unknown.aliphatic.acid.methyl.ester.hydroxy.TMS.01	Isoleucine	unknown.122	Glycine	similar.to.tetracosane	phosphoric.acid	Phosphate	Proline	Benzoic.acid	unknown.012	Serine..major.	Succinic.acid	unknown.acid.519	Threonine	similar.to.beta.alanine.N..2.hydroxyethyl.	Fumaric.acid	Pelargonic.acid.or.Nonanoic.acid
unknown.099	1	-0.398601	0.825175	-0.146853	0.314685	-0.111888	0.58042	0.272727	-0.384615	0.118881	-0.0909091	0.041958	-0.230769	0.636364	0.916084	0.440559	0	0.216783	0.384615	-0.034965	0.013986	0.867133	0.328671	0.13986	0.0629371	-0.342657	-0.461538	-0.286713	-0.230769	-0.20979	-0.00699301	0.034965	-0.13986	0.552448	-0.51049	-0.244755	-0.426573	-0.566434	-0.167832	0	-0.104895	-0.13986	-0.118881	0.013986	-0.0979021	-0.503497	-0.734266	-0.146853	-0.188811
unknown.carboxylic.acid.03	-0.398601	1	-0.321678	-0.356643	0.125874	-0.13986	0.160839	-0.174825	-0.034965	0.216783	-0.272727	-0.657343	-0.251748	0.00699301	-0.342657	-0.0909091	-0.237762	-0.727273	-0.041958	-0.559441	-0.629371	-0.391608	-0.272727	-0.0839161	-0.195804	0.797203	0.27972	0.440559	-0.20979	0.286713	-0.573427	-0.412587	0.132867	-0.314685	0.230769	-0.0979021	0.216783	-0.041958	0	-0.51049	-0.174825	-0.321678	-0.398601	-0.440559	-0.468531	0.0559441	0.146853	-0.258741	0.825175
similar.to.pyridine.3.hydroxy	0.825175	-0.321678	1	-0.0979021	0.202797	-0.0699301	0.342657	0.34965	-0.321678	0.125874	-0.027972	0.132867	-0.153846	0.79021	0.692308	0.237762	0.0629371	0.272727	0.223776	-0.0699301	0.041958	0.601399	0.027972	0.13986	0.300699	-0.167832	-0.230769	-0.125874	-0.181818	-0.370629	0.0559441	0.0699301	0.132867	0.58042	-0.20979	-0.300699	-0.167832	-0.328671	-0.244755	0.00699301	-0.013986	-0.13986	-0.041958	0.048951	-0.0559441	-0.356643	-0.433566	-0.13986	-0.111888
Alanine	-0.146853	-0.356643	-0.0979021	1	0.132867	0.762238	-0.461538	0.391608	0.27972	-0.132867	0.447552	0.671329	0.741259	-0.118881	-0.321678	-0.286713	0.51049	0.741259	0.146853	0.825175	0.762238	-0.174825	0.384615	0.58042	0.671329	-0.328671	0.0559441	0.132867	0.804196	0.34965	0.748252	0.244755	0.447552	0.104895	0.328671	0.559441	0.41958	0.503497	0.699301	0.853147	0.748252	0.622378	0.888112	0.776224	0.944056	0.699301	0.286713	0.944056	-0.244755
Glycolic.acid	0.314685	0.125874	0.202797	0.132867	1	0.0559441	0.566434	0.58042	-0.0979021	0.524476	0.020979	-0.237762	0.167832	0.181818	0.41958	0.167832	0.216783	0.013986	0.447552	0.013986	-0.118881	0.398601	0.573427	0.594406	0.034965	0.202797	0.272727	0.188811	-0.034965	0.244755	-0.0769231	-0.41958	0.027972	0.41958	-0.258741	0.132867	-0.048951	0.146853	0.160839	-0.174825	0.566434	-0.020979	-0.223776	0.272727	0.216783	0.188811	-0.20979	0.13986	0.202797
Acetamide..2.2.2.trifluoro.N.methyl.N..trimethylsilyl..PRED	-0.111888	-0.13986	-0.0699301	0.762238	0.0559441	1	-0.265734	0.440559	0.0979021	-0.321678	0.195804	0.566434	0.398601	0.111888	-0.244755	-0.132867	0.321678	0.503497	-0.034965	0.636364	0.608392	-0.20979	0.321678	0.272727	0.811189	-0.048951	-0.160839	0.237762	0.713287	0.223776	0.65035	0.258741	0.741259	-0.13986	-0.0769231	0.188811	0.440559	0.468531	0.895105	0.664336	0.461538	0.608392	0.622378	0.559441	0.727273	0.405594	0.0769231	0.825175	0.132867
unknown.amine.or.carbohydrate	0.58042	0.160839	0.342657	-0.461538	0.566434	-0.265734	1	0.0979021	-0.58042	0.384615	-0.342657	-0.594406	-0.153846	0.300699	0.622378	0.398601	0.0839161	-0.27972	0.181818	-0.601399	-0.629371	0.643357	0.300699	0.111888	-0.258741	0.195804	-0.048951	-0.370629	-0.622378	-0.202797	-0.587413	-0.335664	-0.377622	0.48951	-0.643357	-0.0559441	-0.622378	-0.517483	-0.174825	-0.615385	-0.027972	-0.237762	-0.699301	-0.356643	-0.370629	-0.314685	-0.482517	-0.405594	0.405594
unknown.amine.01	0.272727	-0.174825	0.34965	0.391608	0.58042	0.440559	0.0979021	1	0.174825	-0.118881	0.111888	0.230769	0.160839	0.195804	0.237762	0.370629	0	0.13986	0.027972	0.412587	0.398601	0.300699	0.65035	0.216783	0.51049	0.13986	0.286713	0.13986	0.230769	0.293706	0.251748	-0.230769	0.454545	0.020979	-0.195804	0.13986	0.377622	0.398601	0.377622	0.195804	0.363636	0.475524	0.181818	0.412587	0.412587	0.104895	-0.391608	0.293706	-0.153846
unknown.amine.02	-0.384615	-0.034965	-0.321678	0.27972	-0.0979021	0.0979021	-0.58042	0.174825	1	-0.454545	0.398601	0.496503	0.125874	-0.20979	-0.237762	-0.328671	-0.370629	0.0909091	-0.363636	0.468531	0.433566	-0.545455	-0.188811	-0.174825	-0.041958	-0.0769231	0.258741	0.363636	0.559441	0.566434	0.440559	0.461538	0.13986	-0.615385	0.272727	0.223776	0.475524	0.328671	0.0839161	0.356643	0.13986	0.167832	0.405594	0.328671	0.167832	0.104895	0.265734	0.230769	-0.384615
similar.to.cycloserine	0.118881	0.216783	0.125874	-0.132867	0.524476	-0.321678	0.384615	-0.118881	-0.454545	1	0.223776	-0.51049	0.125874	0.013986	0.174825	-0.167832	0.573427	-0.111888	0.734266	-0.286713	-0.475524	0.160839	0.160839	0.622378	-0.0769231	0.223776	0.188811	0.146853	-0.181818	-0.0909091	-0.34965	-0.601399	-0.251748	0.657343	0.223776	-0.0559441	-0.167832	0.027972	-0.223776	-0.370629	0.321678	-0.636364	-0.314685	-0.251748	-0.111888	0.0699301	0.20979	-0.0909091	0.34965
similar.to.glycine	-0.0909091	-0.272727	-0.027972	0.447552	0.020979	0.195804	-0.342657	0.111888	0.398601	0.223776	1	0.454545	0.384615	-0.034965	-0.0559441	-0.237762	0.524476	0.398601	0.160839	0.531469	0.363636	-0.307692	0.132867	0.496503	0.265734	-0.321678	0.328671	0.034965	0.566434	0.503497	0.41958	0.13986	-0.0839161	0.118881	0.440559	0.216783	0.104895	0.174825	-0.00699301	0.440559	0.454545	-0.195804	0.461538	0.153846	0.356643	0.013986	0.335664	0.335664	-0.237762
Pyruvic.acid	0.041958	-0.657343	0.132867	0.671329	-0.237762	0.566434	-0.594406	0.230769	0.496503	-0.51049	0.454545	1	0.265734	0.195804	-0.00699301	-0.181818	0.0909091	0.818182	-0.174825	0.846154	0.916084	-0.167832	-0.013986	0.13986	0.447552	-0.671329	-0.202797	0.0559441	0.713287	0.146853	0.951049	0.741259	0.370629	-0.111888	0.0629371	0.0699301	0.223776	0.251748	0.321678	0.888112	0.335664	0.454545	0.783217	0.741259	0.692308	0.160839	0.125874	0.608392	-0.587413
glycine.minor	-0.230769	-0.251748	-0.153846	0.741259	0.167832	0.398601	-0.153846	0.160839	0.125874	0.125874	0.384615	0.265734	1	-0.363636	-0.405594	-0.48951	0.713287	0.545455	0.034965	0.342657	0.251748	-0.202797	0.237762	0.531469	0.454545	-0.111888	0.314685	-0.181818	0.454545	0.0979021	0.27972	0.104895	0.041958	0.34965	0.363636	0.874126	0.174825	0.391608	0.440559	0.391608	0.797203	0.447552	0.538462	0.391608	0.664336	0.776224	0.538462	0.678322	-0.0839161
unknown.105	0.636364	0.00699301	0.79021	-0.118881	0.181818	0.111888	0.300699	0.195804	-0.20979	0.013986	-0.034965	0.195804	-0.363636	1	0.594406	0.20979	-0.0769231	0.223776	0.0839161	-0.0699301	0.041958	0.321678	-0.188811	0.167832	0.20979	-0.125874	-0.265734	0.104895	-0.0699301	-0.125874	0.167832	0.265734	0.286713	0.328671	-0.258741	-0.51049	-0.195804	-0.412587	-0.13986	0.0839161	-0.013986	-0.202797	-0.0629371	0.13986	-0.0559441	-0.370629	-0.34965	-0.0979021	0.20979
unknown.sterol.02	0.916084	-0.342657	0.692308	-0.321678	0.41958	-0.244755	0.622378	0.237762	-0.237762	0.174825	-0.0559441	-0.00699301	-0.405594	0.594406	1	0.433566	-0.13986	0.0909091	0.356643	-0.0769231	-0.0629371	0.783217	0.272727	0.0699301	-0.160839	-0.307692	-0.398601	-0.167832	-0.272727	-0.146853	-0.027972	0.041958	-0.230769	0.41958	-0.636364	-0.412587	-0.475524	-0.517483	-0.286713	-0.146853	-0.146853	-0.314685	-0.321678	-0.027972	-0.223776	-0.643357	-0.706294	-0.293706	-0.195804
similar.to.proline.4.hydroxy	0.440559	-0.0909091	0.237762	-0.286713	0.167832	-0.132867	0.398601	0.370629	-0.328671	-0.167832	-0.237762	-0.181818	-0.48951	0.20979	0.433566	1	-0.307692	-0.251748	-0.0909091	-0.0839161	0.00699301	0.657343	0.51049	-0.118881	-0.244755	-0.146853	0.0699301	-0.440559	-0.524476	0.13986	-0.258741	-0.363636	-0.237762	0.00699301	-0.440559	-0.251748	-0.41958	-0.41958	-0.244755	-0.167832	-0.356643	0.167832	-0.328671	-0.0909091	-0.153846	-0.447552	-0.818182	-0.440559	-0.146853
oxalic.acid	0	-0.237762	0.0629371	0.51049	0.216783	0.321678	0.0839161	0	-0.370629	0.573427	0.524476	0.0909091	0.713287	-0.0769231	-0.13986	-0.307692	1	0.51049	0.398601	0.195804	0.0559441	-0.013986	0.27972	0.755245	0.461538	-0.160839	0.174825	-0.20979	0.265734	-0.0769231	0.160839	-0.146853	-0.041958	0.685315	0.272727	0.412587	-0.118881	0.202797	0.244755	0.237762	0.692308	-0.013986	0.286713	0.13986	0.51049	0.440559	0.433566	0.482517	0.146853
unknown.carboxylic.acid.10	0.216783	-0.727273	0.272727	0.741259	0.013986	0.503497	-0.27972	0.13986	0.0909091	-0.111888	0.398601	0.818182	0.545455	0.223776	0.0909091	-0.251748	0.51049	1	0.111888	0.692308	0.734266	0.0839161	0.111888	0.517483	0.461538	-0.741259	-0.20979	-0.153846	0.552448	-0.0909091	0.825175	0.587413	0.188811	0.426573	0.048951	0.258741	-0.0559441	0.153846	0.307692	0.804196	0.629371	0.405594	0.706294	0.776224	0.818182	0.391608	0.216783	0.685315	-0.461538
similar.to.2.ketovaline	0.384615	-0.041958	0.223776	0.146853	0.447552	-0.034965	0.181818	0.027972	-0.363636	0.734266	0.160839	-0.174825	0.034965	0.0839161	0.356643	-0.0909091	0.398601	0.111888	1	0.153846	-0.027972	0.384615	0.405594	0.58042	0.153846	-0.034965	-0.335664	0.335664	0.174825	0.013986	0.034965	-0.433566	0.027972	0.517483	0.111888	-0.146853	0.0629371	0.041958	0.125874	0.0769231	0.20979	-0.41958	0.0979021	0.041958	0.111888	0.00699301	-0.13986	0.251748	0.0629371
Ethanimidic.acid..N..trimethylsilyl....trimethylsilyl.ester	-0.034965	-0.559441	-0.0699301	0.825175	0.013986	0.636364	-0.601399	0.412587	0.468531	-0.286713	0.531469	0.846154	0.342657	-0.0699301	-0.0769231	-0.0839161	0.195804	0.692308	0.153846	1	0.951049	-0.0979021	0.391608	0.34965	0.496503	-0.538462	-0.111888	0.216783	0.825175	0.412587	0.902098	0.342657	0.398601	-0.132867	0.167832	0.181818	0.405594	0.461538	0.517483	0.909091	0.447552	0.475524	0.846154	0.769231	0.811189	0.293706	0.041958	0.762238	-0.566434
Valine	0.013986	-0.629371	0.041958	0.762238	-0.118881	0.608392	-0.629371	0.398601	0.433566	-0.475524	0.363636	0.916084	0.251748	0.041958	-0.0629371	0.00699301	0.0559441	0.734266	-0.027972	0.951049	1	-0.041958	0.265734	0.202797	0.468531	-0.615385	-0.160839	0.111888	0.706294	0.258741	0.923077	0.468531	0.426573	-0.153846	0.104895	0.111888	0.342657	0.377622	0.433566	0.923077	0.335664	0.594406	0.832168	0.818182	0.79021	0.265734	-0.020979	0.671329	-0.643357
Pyridine.3.hydroxy	0.867133	-0.391608	0.601399	-0.174825	0.398601	-0.20979	0.643357	0.300699	-0.545455	0.160839	-0.307692	-0.167832	-0.202797	0.321678	0.783217	0.657343	-0.013986	0.0839161	0.384615	-0.0979021	-0.041958	1	0.559441	0.132867	-0.111888	-0.307692	-0.321678	-0.447552	-0.454545	-0.244755	-0.181818	-0.258741	-0.293706	0.552448	-0.545455	-0.118881	-0.51049	-0.482517	-0.174825	-0.125874	-0.118881	0.041958	-0.244755	0.020979	-0.0559441	-0.335664	-0.797203	-0.223776	-0.251748
Ethanolamine	0.328671	-0.272727	0.027972	0.384615	0.573427	0.321678	0.300699	0.65035	-0.188811	0.160839	0.132867	-0.013986	0.237762	-0.188811	0.272727	0.51049	0.27972	0.111888	0.405594	0.391608	0.265734	0.559441	1	0.405594	0.251748	-0.0979021	0.0699301	-0.174825	0.111888	0.342657	0.0699301	-0.482517	-0.00699301	0.216783	-0.272727	0.293706	-0.00699301	0.153846	0.405594	0.174825	0.314685	0.363636	0.132867	0.244755	0.412587	0.0979021	-0.51049	0.314685	-0.181818
unknown.007	0.13986	-0.0839161	0.13986	0.58042	0.594406	0.272727	0.111888	0.216783	-0.174825	0.622378	0.496503	0.13986	0.531469	0.167832	0.0699301	-0.118881	0.755245	0.517483	0.58042	0.34965	0.202797	0.132867	0.405594	1	0.286713	-0.230769	0.237762	0.0629371	0.321678	0.293706	0.286713	-0.188811	0.013986	0.664336	0.300699	0.314685	-0.0839161	0.125874	0.202797	0.363636	0.825175	-0.020979	0.342657	0.468531	0.615385	0.482517	0.223776	0.517483	0.104895
unknown.amine.03	0.0629371	-0.195804	0.300699	0.671329	0.034965	0.811189	-0.258741	0.51049	-0.041958	-0.0769231	0.265734	0.447552	0.454545	0.20979	-0.160839	-0.244755	0.461538	0.461538	0.153846	0.496503	0.468531	-0.111888	0.251748	0.286713	1	0.104895	-0.118881	0.265734	0.629371	-0.027972	0.496503	0.0699301	0.776224	0.125874	0.13986	0.153846	0.58042	0.51049	0.706294	0.517483	0.412587	0.391608	0.594406	0.342657	0.573427	0.321678	0.111888	0.713287	0.104895
unknown.aliphatics.02	-0.342657	0.797203	-0.167832	-0.328671	0.202797	-0.048951	0.195804	0.13986	-0.0769231	0.223776	-0.321678	-0.671329	-0.111888	-0.125874	-0.307692	-0.146853	-0.160839	-0.741259	-0.034965	-0.538462	-0.615385	-0.307692	-0.0979021	-0.230769	0.104895	1	0.300699	0.454545	-0.188811	0.013986	-0.594406	-0.559441	0.321678	-0.272727	0.0979021	-0.048951	0.461538	0.300699	0.146853	-0.629371	-0.153846	-0.195804	-0.447552	-0.51049	-0.447552	0.0559441	0.118881	-0.20979	0.72028
Glycerol	-0.461538	0.27972	-0.230769	0.0559441	0.272727	-0.160839	-0.048951	0.286713	0.258741	0.188811	0.328671	-0.202797	0.314685	-0.265734	-0.398601	0.0699301	0.174825	-0.20979	-0.335664	-0.111888	-0.160839	-0.321678	0.0699301	0.237762	-0.118881	0.300699	1	-0.111888	-0.146853	0.377622	-0.258741	-0.363636	-0.195804	-0.013986	0.426573	0.412587	0.0699301	0.272727	-0.251748	-0.237762	0.377622	0.0769231	-0.13986	-0.034965	0.0699301	0.328671	0.363636	-0.160839	0.0909091
unknown.aliphatics.03	-0.286713	0.440559	-0.125874	0.132867	0.188811	0.237762	-0.370629	0.13986	0.363636	0.146853	0.034965	0.0559441	-0.181818	0.104895	-0.167832	-0.440559	-0.20979	-0.153846	0.335664	0.216783	0.111888	-0.447552	-0.174825	0.0629371	0.265734	0.454545	-0.111888	1	0.51049	0.237762	0.258741	-0.0699301	0.671329	-0.363636	0.265734	-0.342657	0.755245	0.538462	0.34965	0.111888	0.0769231	-0.230769	0.174825	0.167832	0.034965	0.125874	0.230769	0.307692	0.286713
unknown.carboxylic.acid.04	-0.230769	-0.20979	-0.181818	0.804196	-0.034965	0.713287	-0.622378	0.230769	0.559441	-0.181818	0.566434	0.713287	0.454545	-0.0699301	-0.272727	-0.524476	0.265734	0.552448	0.174825	0.825175	0.706294	-0.454545	0.111888	0.321678	0.629371	-0.188811	-0.146853	0.51049	1	0.433566	0.804196	0.405594	0.573427	-0.230769	0.321678	0.237762	0.636364	0.545455	0.678322	0.797203	0.48951	0.272727	0.839161	0.573427	0.664336	0.377622	0.342657	0.867133	-0.174825
unknown.carboxylic.acid.05	-0.20979	0.286713	-0.370629	0.34965	0.244755	0.223776	-0.202797	0.293706	0.566434	-0.0909091	0.503497	0.146853	0.0979021	-0.125874	-0.146853	0.13986	-0.0769231	-0.0909091	0.013986	0.412587	0.258741	-0.244755	0.342657	0.293706	-0.027972	0.013986	0.377622	0.237762	0.433566	1	0.167832	-0.0769231	0.00699301	-0.384615	0.286713	0.293706	0.237762	0.041958	0.20979	0.314685	0.244755	0.0909091	0.328671	0.202797	0.216783	0.0909091	-0.0699301	0.258741	0.013986
Leucine	-0.00699301	-0.573427	0.0559441	0.748252	-0.0769231	0.65035	-0.587413	0.251748	0.440559	-0.34965	0.41958	0.951049	0.27972	0.167832	-0.027972	-0.258741	0.160839	0.825175	0.034965	0.902098	0.923077	-0.181818	0.0699301	0.286713	0.496503	-0.594406	-0.258741	0.258741	0.804196	0.167832	1	0.629371	0.48951	-0.0769231	0.0699301	0.020979	0.321678	0.398601	0.468531	0.909091	0.447552	0.41958	0.797203	0.832168	0.783217	0.27972	0.174825	0.741259	-0.482517
unknown.010	0.034965	-0.412587	0.0699301	0.244755	-0.41958	0.258741	-0.335664	-0.230769	0.461538	-0.601399	0.13986	0.741259	0.104895	0.265734	0.041958	-0.363636	-0.146853	0.587413	-0.433566	0.342657	0.468531	-0.258741	-0.482517	-0.188811	0.0699301	-0.559441	-0.363636	-0.0699301	0.405594	-0.0769231	0.629371	1	0.111888	-0.181818	-0.132867	0.020979	-0.0769231	-0.13986	0.0909091	0.531469	0.0699301	0.230769	0.426573	0.41958	0.251748	-0.00699301	0.202797	0.27972	-0.335664
unknown.aliphatic.acid.methyl.ester.hydroxy.TMS.01	-0.13986	0.132867	0.132867	0.447552	0.027972	0.741259	-0.377622	0.454545	0.13986	-0.251748	-0.0839161	0.370629	0.041958	0.286713	-0.230769	-0.237762	-0.041958	0.188811	0.027972	0.398601	0.426573	-0.293706	-0.00699301	0.013986	0.776224	0.321678	-0.195804	0.671329	0.573427	0.00699301	0.48951	0.111888	1	-0.272727	0.0629371	-0.195804	0.769231	0.601399	0.692308	0.398601	0.174825	0.34965	0.426573	0.398601	0.391608	0.272727	0.0839161	0.566434	0.237762
Isoleucine	0.552448	-0.314685	0.58042	0.104895	0.41958	-0.13986	0.48951	0.020979	-0.615385	0.657343	0.118881	-0.111888	0.34965	0.328671	0.41958	0.00699301	0.685315	0.426573	0.517483	-0.132867	-0.153846	0.552448	0.216783	0.664336	0.125874	-0.272727	-0.013986	-0.363636	-0.230769	-0.384615	-0.0769231	-0.181818	-0.272727	1	-0.013986	0.13986	-0.475524	-0.244755	-0.195804	-0.041958	0.454545	-0.188811	-0.0629371	0.0909091	0.202797	0.13986	0	0.0559441	0.020979
unknown.122	-0.51049	0.230769	-0.20979	0.328671	-0.258741	-0.0769231	-0.643357	-0.195804	0.272727	0.223776	0.440559	0.0629371	0.363636	-0.258741	-0.636364	-0.440559	0.272727	0.048951	0.111888	0.167832	0.104895	-0.545455	-0.272727	0.300699	0.13986	0.0979021	0.426573	0.265734	0.321678	0.286713	0.0699301	-0.132867	0.0629371	-0.013986	1	0.314685	0.440559	0.27972	-0.104895	0.251748	0.230769	-0.118881	0.468531	0.034965	0.167832	0.454545	0.615385	0.216783	-0.013986
Glycine	-0.244755	-0.0979021	-0.300699	0.559441	0.132867	0.188811	-0.0559441	0.13986	0.223776	-0.0559441	0.216783	0.0699301	0.874126	-0.51049	-0.412587	-0.251748	0.412587	0.258741	-0.146853	0.181818	0.111888	-0.118881	0.293706	0.314685	0.153846	-0.048951	0.412587	-0.342657	0.237762	0.293706	0.020979	0.020979	-0.195804	0.13986	0.314685	1	0.0699301	0.160839	0.307692	0.230769	0.573427	0.517483	0.398601	0.237762	0.447552	0.678322	0.321678	0.447552	-0.118881
similar.to.tetracosane	-0.426573	0.216783	-0.167832	0.41958	-0.048951	0.440559	-0.622378	0.377622	0.475524	-0.167832	0.104895	0.223776	0.174825	-0.195804	-0.475524	-0.41958	-0.118881	-0.0559441	0.0629371	0.405594	0.342657	-0.51049	-0.00699301	-0.0839161	0.58042	0.461538	0.0699301	0.755245	0.636364	0.237762	0.321678	-0.0769231	0.769231	-0.475524	0.440559	0.0699301	1	0.762238	0.538462	0.293706	0.118881	0.223776	0.475524	0.20979	0.244755	0.342657	0.272727	0.48951	0.041958
phosphoric.acid	-0.566434	-0.041958	-0.328671	0.503497	0.146853	0.468531	-0.517483	0.398601	0.328671	0.027972	0.174825	0.251748	0.391608	-0.412587	-0.517483	-0.41958	0.202797	0.153846	0.041958	0.461538	0.377622	-0.482517	0.153846	0.125874	0.51049	0.300699	0.272727	0.538462	0.545455	0.041958	0.398601	-0.13986	0.601399	-0.244755	0.27972	0.160839	0.762238	1	0.531469	0.244755	0.433566	0.328671	0.342657	0.377622	0.496503	0.552448	0.48951	0.538462	-0.0629371
Phosphate	-0.167832	0	-0.244755	0.699301	0.160839	0.895105	-0.174825	0.377622	0.0839161	-0.223776	-0.00699301	0.321678	0.440559	-0.13986	-0.286713	-0.244755	0.244755	0.307692	0.125874	0.517483	0.433566	-0.174825	0.405594	0.202797	0.706294	0.146853	-0.251748	0.34965	0.678322	0.20979	0.468531	0.0909091	0.692308	-0.195804	-0.104895	0.307692	0.538462	0.531469	1	0.503497	0.412587	0.58042	0.531469	0.454545	0.615385	0.496503	0.0629371	0.839161	0.202797
Proline	0	-0.51049	0.00699301	0.853147	-0.174825	0.664336	-0.615385	0.195804	0.356643	-0.370629	0.440559	0.888112	0.391608	0.0839161	-0.146853	-0.167832	0.237762	0.804196	0.0769231	0.909091	0.923077	-0.125874	0.174825	0.363636	0.517483	-0.629371	-0.237762	0.111888	0.797203	0.314685	0.909091	0.531469	0.398601	-0.041958	0.251748	0.230769	0.293706	0.244755	0.503497	1	0.426573	0.51049	0.944056	0.783217	0.818182	0.370629	0.111888	0.797203	-0.461538
Benzoic.acid	-0.104895	-0.174825	-0.013986	0.748252	0.566434	0.461538	-0.027972	0.363636	0.13986	0.321678	0.454545	0.335664	0.797203	-0.013986	-0.146853	-0.356643	0.692308	0.629371	0.20979	0.447552	0.335664	-0.118881	0.314685	0.825175	0.412587	-0.153846	0.377622	0.0769231	0.48951	0.244755	0.447552	0.0699301	0.174825	0.454545	0.230769	0.573427	0.118881	0.433566	0.412587	0.426573	1	0.314685	0.440559	0.65035	0.783217	0.727273	0.454545	0.692308	0.013986
unknown.012	-0.13986	-0.321678	-0.13986	0.622378	-0.020979	0.608392	-0.237762	0.475524	0.167832	-0.636364	-0.195804	0.454545	0.447552	-0.202797	-0.314685	0.167832	-0.013986	0.405594	-0.41958	0.475524	0.594406	0.041958	0.363636	-0.020979	0.391608	-0.195804	0.0769231	-0.230769	0.272727	0.0909091	0.41958	0.230769	0.34965	-0.188811	-0.118881	0.517483	0.223776	0.328671	0.58042	0.51049	0.314685	1	0.496503	0.622378	0.664336	0.552448	-0.0769231	0.524476	-0.293706
Serine..major.	-0.118881	-0.398601	-0.041958	0.888112	-0.223776	0.622378	-0.699301	0.181818	0.405594	-0.314685	0.461538	0.783217	0.538462	-0.0629371	-0.321678	-0.328671	0.286713	0.706294	0.0979021	0.846154	0.832168	-0.244755	0.132867	0.342657	0.594406	-0.447552	-0.13986	0.174825	0.839161	0.328671	0.797203	0.426573	0.426573	-0.0629371	0.468531	0.398601	0.475524	0.342657	0.531469	0.944056	0.440559	0.496503	1	0.671329	0.769231	0.48951	0.244755	0.832168	-0.405594
Succinic.acid	0.013986	-0.440559	0.048951	0.776224	0.272727	0.559441	-0.356643	0.412587	0.328671	-0.251748	0.153846	0.741259	0.391608	0.13986	-0.027972	-0.0909091	0.13986	0.776224	0.041958	0.769231	0.818182	0.020979	0.244755	0.468531	0.342657	-0.51049	-0.034965	0.167832	0.573427	0.202797	0.832168	0.41958	0.398601	0.0909091	0.034965	0.237762	0.20979	0.377622	0.454545	0.783217	0.65035	0.622378	0.671329	1	0.881119	0.566434	0.104895	0.713287	-0.412587
unknown.acid.519	-0.0979021	-0.468531	-0.0559441	0.944056	0.216783	0.727273	-0.370629	0.412587	0.167832	-0.111888	0.356643	0.692308	0.664336	-0.0559441	-0.223776	-0.153846	0.51049	0.818182	0.111888	0.811189	0.79021	-0.0559441	0.412587	0.615385	0.573427	-0.447552	0.0699301	0.034965	0.664336	0.216783	0.783217	0.251748	0.391608	0.202797	0.167832	0.447552	0.244755	0.496503	0.615385	0.818182	0.783217	0.664336	0.769231	0.881119	1	0.692308	0.244755	0.867133	-0.307692
Threonine	-0.503497	0.0559441	-0.356643	0.699301	0.188811	0.405594	-0.314685	0.104895	0.104895	0.0699301	0.013986	0.160839	0.776224	-0.370629	-0.643357	-0.447552	0.440559	0.391608	0.00699301	0.293706	0.265734	-0.335664	0.0979021	0.482517	0.321678	0.0559441	0.328671	0.125874	0.377622	0.0909091	0.27972	-0.00699301	0.272727	0.13986	0.454545	0.678322	0.342657	0.552448	0.496503	0.370629	0.727273	0.552448	0.48951	0.566434	0.692308	1	0.601399	0.664336	0.0699301
similar.to.beta.alanine.N..2.hydroxyethyl.	-0.734266	0.146853	-0.433566	0.286713	-0.20979	0.0769231	-0.482517	-0.391608	0.265734	0.20979	0.335664	0.125874	0.538462	-0.34965	-0.706294	-0.818182	0.433566	0.216783	-0.13986	0.041958	-0.020979	-0.797203	-0.51049	0.223776	0.111888	0.118881	0.363636	0.230769	0.342657	-0.0699301	0.174825	0.202797	0.0839161	0	0.615385	0.321678	0.272727	0.48951	0.0629371	0.111888	0.454545	-0.0769231	0.244755	0.104895	0.244755	0.601399	1	0.307692	0.160839
Fumaric.acid	-0.146853	-0.258741	-0.13986	0.944056	0.13986	0.825175	-0.405594	0.293706	0.230769	-0.0909091	0.335664	0.608392	0.678322	-0.0979021	-0.293706	-0.440559	0.482517	0.685315	0.251748	0.762238	0.671329	-0.223776	0.314685	0.517483	0.713287	-0.20979	-0.160839	0.307692	0.867133	0.258741	0.741259	0.27972	0.566434	0.0559441	0.216783	0.447552	0.48951	0.538462	0.839161	0.797203	0.692308	0.524476	0.832168	0.713287	0.867133	0.664336	0.307692	1	-0.0839161
Pelargonic.acid.or.Nonanoic.acid	-0.188811	0.825175	-0.111888	-0.244755	0.202797	0.132867	0.405594	-0.153846	-0.384615	0.34965	-0.237762	-0.587413	-0.0839161	0.20979	-0.195804	-0.146853	0.146853	-0.461538	0.0629371	-0.566434	-0.643357	-0.251748	-0.181818	0.104895	0.104895	0.72028	0.0909091	0.286713	-0.174825	0.013986	-0.482517	-0.335664	0.237762	0.020979	-0.013986	-0.118881	0.041958	-0.0629371	0.202797	-0.461538	0.013986	-0.293706	-0.405594	-0.412587	-0.307692	0.0699301	0.160839	-0.0839161	1
unknown.129	0.853147	-0.195804	0.629371	-0.300699	0.468531	-0.230769	0.58042	0.167832	-0.181818	0.265734	-0.0979021	-0.0629371	-0.391608	0.573427	0.951049	0.223776	-0.160839	0.041958	0.503497	-0.0909091	-0.118881	0.678322	0.195804	0.0979021	-0.132867	-0.174825	-0.496503	0.0769231	-0.153846	-0.125874	-0.020979	0.034965	-0.118881	0.377622	-0.559441	-0.426573	-0.314685	-0.433566	-0.181818	-0.153846	-0.118881	-0.412587	-0.286713	-0.027972	-0.251748	-0.566434	-0.608392	-0.195804	-0.0769231
PRED_Uracil	-0.034965	0.342657	0.125874	-0.699301	-0.00699301	-0.783217	0.398601	-0.307692	-0.300699	0.335664	-0.216783	-0.664336	-0.202797	0.020979	0.013986	0.167832	-0.0769231	-0.51049	-0.244755	-0.825175	-0.755245	0.0699301	-0.370629	-0.160839	-0.573427	0.293706	0.496503	-0.384615	-0.832168	-0.293706	-0.783217	-0.34965	-0.587413	0.258741	0.118881	-0.048951	-0.468531	-0.398601	-0.804196	-0.776224	-0.258741	-0.433566	-0.713287	-0.601399	-0.636364	-0.195804	0.0979021	-0.811189	0.237762
beta.Alanine	0.0699301	0.286713	-0.013986	-0.692308	0.125874	-0.629371	0.629371	-0.293706	-0.601399	0.573427	-0.216783	-0.86014	-0.181818	-0.20979	0.132867	0.216783	0.153846	-0.608392	0.132867	-0.797203	-0.86014	0.258741	0.034965	-0.104895	-0.440559	0.391608	0.223776	-0.377622	-0.776224	-0.342657	-0.881119	-0.643357	-0.594406	0.328671	-0.146853	-0.0839161	-0.482517	-0.307692	-0.503497	-0.867133	-0.300699	-0.524476	-0.811189	-0.797203	-0.65035	-0.307692	-0.0769231	-0.685315	0.363636
unknown.amine.04	-0.832168	0.293706	-0.741259	0.265734	-0.454545	0.202797	-0.538462	-0.531469	0.132867	-0.0909091	0.146853	0.0839161	0.272727	-0.440559	-0.853147	-0.391608	0.216783	0.0559441	-0.272727	0.0909091	0.0699301	-0.741259	-0.363636	0.0839161	-0.0559441	0	0.230769	0.0699301	0.244755	0.181818	0.125874	0.13986	0.027972	-0.307692	0.531469	0.244755	0.118881	0.237762	0.167832	0.237762	0.153846	0.132867	0.286713	0.0839161	0.237762	0.524476	0.706294	0.258741	0.223776
similar.to.gluconic.acid.2..oxo	-0.762238	0.111888	-0.538462	0.195804	-0.573427	0.160839	-0.608392	-0.300699	0.188811	-0.468531	-0.160839	0.195804	0.174825	-0.377622	-0.832168	-0.181818	-0.0979021	0.0629371	-0.622378	0.0699301	0.20979	-0.601399	-0.41958	-0.244755	-0.034965	-0.020979	0.272727	-0.0769231	0.0559441	-0.0559441	0.146853	0.237762	0.13986	-0.41958	0.398601	0.216783	0.181818	0.286713	0.0769231	0.216783	-0.013986	0.468531	0.258741	0.195804	0.230769	0.51049	0.531469	0.111888	-0.034965
unknown.amine.05	0.20979	0.0839161	0.265734	-0.034965	0.286713	-0.132867	0.335664	0.0839161	0.027972	-0.174825	-0.27972	0.034965	0.0559441	0.440559	0.188811	0.195804	-0.167832	0.181818	-0.377622	-0.223776	-0.0629371	0.20979	-0.181818	0.160839	-0.293706	-0.181818	0.244755	-0.300699	-0.328671	0.020979	-0.041958	0.300699	-0.181818	0.244755	-0.160839	0.195804	-0.433566	-0.412587	-0.244755	-0.034965	0.258741	0.258741	-0.132867	0.342657	0.0909091	0.202797	-0.0769231	-0.146853	0.0559441
PRED_Homoserine..DL...3TMS.	0.020979	-0.608392	0.0699301	0.72028	-0.0559441	0.608392	-0.58042	0.272727	0.475524	-0.328671	0.440559	0.944056	0.265734	0.13986	0.020979	-0.272727	0.13986	0.804196	0.0699301	0.909091	0.916084	-0.160839	0.0909091	0.258741	0.482517	-0.587413	-0.272727	0.27972	0.811189	0.160839	0.993007	0.615385	0.468531	-0.0839161	0.048951	0.00699301	0.342657	0.41958	0.447552	0.881119	0.426573	0.377622	0.776224	0.804196	0.748252	0.230769	0.153846	0.72028	-0.531469
similar.to.butyric.acid.4.amino.2.hydroxy	0	-0.454545	0.118881	0.832168	0.20979	0.587413	-0.251748	0.461538	-0.125874	0.00699301	0.20979	0.475524	0.657343	-0.048951	-0.223776	0.020979	0.58042	0.706294	0.153846	0.615385	0.636364	0.13986	0.482517	0.608392	0.601399	-0.342657	0.160839	-0.13986	0.391608	0.020979	0.538462	-0.020979	0.328671	0.398601	0.230769	0.461538	0.181818	0.433566	0.475524	0.643357	0.692308	0.671329	0.643357	0.72028	0.902098	0.692308	0.146853	0.699301	-0.272727
unknown.132	-0.104895	-0.468531	-0.00699301	0.909091	0.251748	0.699301	-0.293706	0.447552	0.0839161	-0.048951	0.335664	0.615385	0.734266	-0.0699301	-0.244755	-0.160839	0.594406	0.797203	0.0699301	0.713287	0.699301	-0.041958	0.412587	0.622378	0.608392	-0.370629	0.167832	-0.041958	0.573427	0.111888	0.692308	0.181818	0.370629	0.293706	0.160839	0.496503	0.216783	0.531469	0.58042	0.713287	0.825175	0.671329	0.685315	0.818182	0.979021	0.727273	0.293706	0.818182	-0.258741
similar.to.erythritol	0.307692	-0.223776	0.377622	0.72028	0.342657	0.573427	0.0559441	0.538462	-0.0979021	-0.0769231	0	0.321678	0.636364	0.223776	0.013986	-0.041958	0.391608	0.559441	0.160839	0.377622	0.405594	0.286713	0.41958	0.496503	0.657343	-0.111888	-0.027972	-0.0699301	0.356643	0.0629371	0.34965	0.0769231	0.405594	0.412587	0.0699301	0.552448	0.216783	0.146853	0.566434	0.503497	0.608392	0.629371	0.566434	0.58042	0.671329	0.573427	-0.0839161	0.671329	-0.027972
similar.to.n.Hexadecane	-0.496503	0.153846	-0.293706	0.559441	-0.0769231	0.755245	-0.615385	0.363636	0.307692	-0.20979	0.237762	0.391608	0.13986	-0.0979021	-0.524476	-0.230769	0.0839161	0.125874	-0.00699301	0.573427	0.51049	-0.552448	0.111888	0.0909091	0.671329	0.265734	0.0629371	0.636364	0.706294	0.321678	0.517483	-0.013986	0.832168	-0.468531	0.293706	-0.0559441	0.804196	0.755245	0.692308	0.482517	0.230769	0.335664	0.524476	0.356643	0.482517	0.34965	0.272727	0.615385	0.153846
similat.to.nicotinamide	-0.272727	0.0559441	-0.0559441	0.41958	0.0559441	0.146853	-0.335664	0.524476	0.258741	-0.0909091	0.265734	0.034965	0.454545	-0.321678	-0.454545	0.111888	0.13986	-0.048951	-0.153846	0.244755	0.223776	-0.13986	0.335664	0.153846	0.342657	0.230769	0.657343	-0.048951	0.167832	0.398601	-0.034965	-0.370629	0.146853	-0.0909091	0.573427	0.573427	0.475524	0.377622	0.125874	0.167832	0.265734	0.433566	0.370629	0.111888	0.293706	0.41958	0.0979021	0.202797	-0.160839
unknown.carboxylic.acid.08	0.825175	-0.433566	0.685315	-0.307692	0.314685	-0.321678	0.454545	0.0559441	-0.272727	0.321678	0.048951	0.0699301	-0.398601	0.58042	0.93007	0.272727	-0.013986	0.216783	0.461538	-0.027972	-0.013986	0.678322	0.111888	0.160839	-0.181818	-0.426573	-0.41958	-0.104895	-0.230769	-0.286713	0.0769231	0.0839161	-0.251748	0.524476	-0.468531	-0.524476	-0.482517	-0.433566	-0.405594	-0.0839161	-0.104895	-0.461538	-0.265734	0.013986	-0.174825	-0.594406	-0.48951	-0.27972	-0.272727
Thymine	-0.00699301	-0.377622	0.195804	0.377622	-0.034965	0.167832	-0.125874	-0.153846	-0.503497	0.335664	0.0559441	0.20979	0.41958	0.0699301	-0.174825	-0.188811	0.671329	0.615385	0.244755	0.153846	0.216783	0.0909091	-0.027972	0.524476	0.293706	-0.363636	-0.020979	-0.216783	0.020979	-0.503497	0.27972	0.013986	0.0629371	0.664336	0.251748	0.0979021	-0.174825	0.181818	0.034965	0.300699	0.454545	0.153846	0.272727	0.370629	0.524476	0.503497	0.398601	0.321678	-0.0839161
similar.to.citramalic.acid	-0.0839161	-0.363636	0.013986	0.811189	-0.265734	0.608392	-0.713287	0.118881	0.363636	-0.34965	0.286713	0.776224	0.405594	0.027972	-0.27972	-0.377622	0.160839	0.685315	0.132867	0.797203	0.818182	-0.230769	0.013986	0.244755	0.587413	-0.412587	-0.314685	0.300699	0.818182	0.188811	0.818182	0.482517	0.538462	-0.0979021	0.405594	0.237762	0.524476	0.342657	0.545455	0.923077	0.335664	0.461538	0.965035	0.685315	0.706294	0.454545	0.216783	0.811189	-0.370629
unknown.136	0.72028	-0.664336	0.755245	0.146853	0.188811	0.174825	0.34965	0.412587	-0.272727	-0.0909091	-0.104895	0.300699	0.20979	0.405594	0.58042	0.111888	0.202797	0.503497	0.0699301	0.111888	0.216783	0.615385	0.244755	0.048951	0.412587	-0.307692	-0.328671	-0.356643	-0.041958	-0.524476	0.223776	0.244755	0.111888	0.538462	-0.482517	0.048951	-0.181818	-0.0909091	0.0979021	0.132867	0.167832	0.272727	0.0769231	0.230769	0.223776	-0.111888	-0.34965	0.13986	-0.321678
unknown.019	0.0699301	0.048951	-0.027972	0.328671	0.685315	0	0.125874	0.412587	-0.188811	0.615385	0.132867	-0.244755	0.272727	-0.223776	0.041958	0.174825	0.363636	0.013986	0.685315	0.223776	0.0629371	0.328671	0.692308	0.671329	0.0839161	0.0979021	0.293706	0.181818	0.0629371	0.300699	-0.0559441	-0.706294	-0.020979	0.391608	0.251748	0.251748	0.153846	0.307692	0.153846	0.041958	0.468531	0.027972	0.0979021	0.251748	0.34965	0.391608	-0.0909091	0.258741	-0.027972
Malic.acid	0.013986	-0.594406	0.013986	0.797203	-0.027972	0.643357	-0.594406	0.384615	0.391608	-0.377622	0.34965	0.888112	0.272727	0.041958	-0.048951	-0.048951	0.111888	0.755245	0.0909091	0.965035	0.986014	-0.034965	0.300699	0.293706	0.482517	-0.594406	-0.20979	0.195804	0.748252	0.258741	0.944056	0.433566	0.461538	-0.104895	0.0909091	0.0979021	0.356643	0.41958	0.503497	0.93007	0.405594	0.559441	0.832168	0.86014	0.832168	0.321678	0.00699301	0.741259	-0.58042
X4.Aminobutyric.acid	0.370629	-0.769231	0.335664	0.398601	-0.34965	0.335664	-0.181818	-0.111888	-0.202797	-0.118881	0.41958	0.65035	0.223776	0.237762	0.216783	0	0.482517	0.769231	0.118881	0.48951	0.538462	0.216783	0.0839161	0.244755	0.370629	-0.783217	-0.41958	-0.412587	0.307692	-0.230769	0.573427	0.475524	-0.027972	0.391608	-0.0629371	-0.020979	-0.293706	-0.174825	0.0839161	0.622378	0.146853	0.132867	0.503497	0.293706	0.447552	-0.0979021	-0.027972	0.34965	-0.433566
Aspartic.acid	-0.748252	0.13986	-0.692308	0.440559	0.0769231	0.181818	-0.433566	0.041958	0.27972	-0.020979	-0.0909091	-0.013986	0.517483	-0.741259	-0.748252	-0.356643	0.111888	0.020979	-0.0839161	0.230769	0.174825	-0.447552	0.111888	0.125874	0.034965	0.20979	0.384615	0.223776	0.265734	0.153846	0.111888	-0.181818	0.153846	-0.251748	0.405594	0.545455	0.454545	0.692308	0.384615	0.146853	0.405594	0.468531	0.27972	0.34965	0.433566	0.825175	0.545455	0.41958	-0.0559441
Adipic.acid	-0.230769	-0.41958	-0.167832	0.804196	0.251748	0.545455	-0.223776	0.272727	0.272727	0	0.503497	0.566434	0.839161	-0.188811	-0.272727	-0.356643	0.636364	0.748252	-0.0769231	0.587413	0.524476	-0.230769	0.251748	0.594406	0.405594	-0.363636	0.321678	-0.125874	0.559441	0.188811	0.601399	0.321678	0.118881	0.258741	0.160839	0.636364	0.0769231	0.461538	0.440559	0.573427	0.895105	0.51049	0.559441	0.685315	0.853147	0.692308	0.503497	0.72028	-0.223776
Methionine	-0.041958	-0.251748	0	0.741259	-0.244755	0.643357	-0.601399	0.265734	0.34965	-0.559441	0.041958	0.664336	0.314685	0.013986	-0.272727	-0.160839	-0.0629371	0.503497	-0.020979	0.706294	0.769231	-0.118881	0.125874	0.0559441	0.566434	-0.272727	-0.314685	0.237762	0.692308	0.244755	0.678322	0.405594	0.587413	-0.258741	0.251748	0.286713	0.552448	0.272727	0.629371	0.832168	0.188811	0.657343	0.881119	0.636364	0.622378	0.41958	-0.020979	0.734266	-0.314685
unknown.carbohydrate.02	0.762238	-0.132867	0.769231	-0.370629	0.356643	-0.160839	0.48951	0.258741	-0.104895	0.0909091	-0.0979021	0.0559441	-0.496503	0.818182	0.874126	0.244755	-0.258741	0.048951	0.167832	-0.153846	-0.0909091	0.496503	-0.0629371	-0.027972	-0.034965	-0.0909091	-0.321678	0.104895	-0.202797	-0.20979	0.034965	0.181818	0.0699301	0.27972	-0.545455	-0.587413	-0.258741	-0.377622	-0.27972	-0.181818	-0.146853	-0.363636	-0.342657	-0.00699301	-0.27972	-0.615385	-0.51049	-0.307692	0.00699301
Xylitol	0.27972	0.0769231	0.048951	-0.0769231	0.797203	-0.370629	0.48951	0.223776	-0.118881	0.664336	-0.041958	-0.454545	0.111888	-0.167832	0.391608	0.0629371	0.132867	-0.167832	0.643357	-0.125874	-0.293706	0.454545	0.496503	0.433566	-0.286713	0.146853	0.13986	0.118881	-0.181818	0.132867	-0.300699	-0.545455	-0.328671	0.41958	-0.0909091	0.174825	-0.111888	0.027972	-0.0979021	-0.328671	0.300699	-0.265734	-0.293706	0.00699301	-0.048951	0.0979021	-0.181818	-0.0559441	-0.00699301
Glutaric.acid..2.hydroxy	-0.0629371	-0.174825	-0.041958	0.909091	0.468531	0.601399	-0.230769	0.524476	0.195804	0.111888	0.398601	0.426573	0.699301	-0.0629371	-0.202797	-0.125874	0.51049	0.587413	0.293706	0.685315	0.587413	-0.013986	0.538462	0.769231	0.524476	-0.195804	0.258741	0.160839	0.622378	0.475524	0.545455	-0.034965	0.335664	0.251748	0.335664	0.58042	0.335664	0.440559	0.58042	0.664336	0.846154	0.524476	0.699301	0.755245	0.881119	0.727273	0.181818	0.818182	-0.125874
Glutamic.acid..N.acetyl	0.461538	-0.020979	0.286713	-0.048951	0.58042	-0.153846	0.300699	0.293706	-0.0769231	0.118881	-0.48951	-0.0979021	-0.265734	0.258741	0.517483	0.251748	-0.363636	0.013986	0.433566	0.041958	0.0769231	0.58042	0.286713	0.146853	-0.20979	-0.0629371	-0.300699	0.272727	-0.13986	-0.034965	0.048951	-0.13986	0.0839161	0.181818	-0.328671	-0.195804	-0.020979	-0.0769231	0.027972	-0.020979	0.041958	0.0629371	-0.111888	0.384615	0.0559441	0.027972	-0.482517	0.00699301	-0.146853
similar.to.asparagine	-0.174825	0.65035	-0.377622	-0.426573	0.335664	-0.524476	0.468531	-0.377622	-0.251748	0.615385	-0.195804	-0.853147	-0.034965	-0.335664	-0.0769231	-0.0769231	0.0559441	-0.622378	0.321678	-0.629371	-0.79021	0	0.020979	0.13986	-0.545455	0.482517	0.223776	0.048951	-0.426573	0.13986	-0.748252	-0.58042	-0.48951	0.125874	0.111888	0.153846	-0.230769	-0.223776	-0.230769	-0.657343	-0.048951	-0.496503	-0.552448	-0.524476	-0.482517	0.0559441	0.104895	-0.34965	0.524476
Pyroglutamic.acid	0.391608	-0.58042	0.293706	0.608392	0.111888	0.244755	-0.20979	0.125874	-0.160839	0.167832	0.321678	0.496503	0.286713	0.153846	0.216783	0.0979021	0.433566	0.72028	0.566434	0.643357	0.629371	0.412587	0.412587	0.636364	0.27972	-0.706294	-0.27972	-0.104895	0.363636	0.0839161	0.566434	0.0839161	0.020979	0.51049	0.20979	0.125874	-0.0839161	-0.034965	0.153846	0.713287	0.391608	0.195804	0.643357	0.601399	0.65035	0.244755	-0.132867	0.517483	-0.482517
Glutamic.acid	-0.020979	-0.552448	-0.034965	0.594406	-0.174825	0.440559	-0.482517	-0.041958	0.496503	-0.363636	0.475524	0.909091	0.27972	0.160839	0.00699301	-0.314685	0.146853	0.818182	-0.118881	0.734266	0.762238	-0.237762	-0.132867	0.251748	0.195804	-0.741259	-0.223776	0.041958	0.671329	0.195804	0.895105	0.825175	0.153846	-0.048951	0.041958	0.0979021	0.00699301	0.104895	0.237762	0.818182	0.412587	0.27972	0.678322	0.72028	0.636364	0.195804	0.265734	0.573427	-0.475524
Putrescine	-0.013986	-0.300699	-0.146853	0.699301	0.0769231	0.629371	-0.020979	-0.00699301	-0.202797	0.195804	0.447552	0.314685	0.713287	-0.160839	-0.174825	-0.300699	0.832168	0.601399	0.307692	0.440559	0.300699	-0.048951	0.384615	0.601399	0.538462	-0.293706	-0.13986	-0.174825	0.531469	0.104895	0.391608	0.118881	0.0979021	0.377622	0.0769231	0.48951	-0.034965	0.174825	0.608392	0.517483	0.615385	0.258741	0.524476	0.300699	0.65035	0.447552	0.27972	0.741259	0.0839161
similar.to.fucose..minor.	-0.433566	0.0629371	-0.496503	0.559441	-0.216783	0.300699	-0.615385	-0.0559441	0.335664	-0.0699301	0.545455	0.307692	0.265734	-0.34965	-0.517483	-0.041958	0.20979	0.167832	0.111888	0.573427	0.461538	-0.384615	0.202797	0.34965	0.125874	-0.230769	0.216783	0.132867	0.538462	0.713287	0.342657	-0.041958	0.041958	-0.272727	0.643357	0.321678	0.286713	0.174825	0.244755	0.594406	0.216783	0.174825	0.65035	0.265734	0.433566	0.335664	0.230769	0.447552	-0.146853
Phenylalanine	0.461538	-0.629371	0.58042	0.13986	-0.0979021	-0.00699301	-0.048951	-0.13986	-0.0909091	0.0699301	0.335664	0.573427	0.034965	0.573427	0.440559	-0.0979021	0.300699	0.734266	0.104895	0.258741	0.356643	0.216783	-0.251748	0.314685	0.0909091	-0.734266	-0.265734	-0.230769	0.104895	-0.335664	0.51049	0.566434	-0.0979021	0.545455	-0.0559441	-0.244755	-0.405594	-0.265734	-0.300699	0.398601	0.223776	-0.153846	0.237762	0.363636	0.272727	-0.153846	0.0769231	0.0839161	-0.384615
Benzoic.acid..4.hydroxy	-0.0769231	-0.524476	0	0.895105	0.132867	0.65035	-0.307692	0.384615	0.034965	-0.118881	0.314685	0.615385	0.741259	-0.104895	-0.265734	-0.0839161	0.587413	0.804196	0.013986	0.692308	0.706294	0.013986	0.412587	0.573427	0.566434	-0.454545	0.153846	-0.195804	0.503497	0.0909091	0.65035	0.195804	0.272727	0.307692	0.188811	0.552448	0.132867	0.41958	0.517483	0.734266	0.748252	0.72028	0.713287	0.776224	0.958042	0.706294	0.244755	0.769231	-0.328671
Glutamine..N.acetyl	-0.202797	-0.482517	0.0559441	0.146853	-0.482517	0.027972	-0.363636	-0.041958	-0.153846	-0.34965	-0.146853	0.293706	0.20979	-0.181818	-0.356643	0.0909091	0.104895	0.335664	-0.461538	0.0979021	0.307692	-0.020979	-0.160839	-0.195804	0.118881	-0.321678	0.153846	-0.482517	-0.181818	-0.51049	0.167832	0.167832	-0.00699301	0.0909091	0.146853	0.13986	-0.0769231	0.181818	-0.146853	0.188811	-0.020979	0.496503	0.188811	0.202797	0.27972	0.27972	0.216783	-0.020979	-0.433566
unknown.027	0.307692	-0.867133	0.321678	0.384615	-0.265734	0.286713	-0.27972	0.020979	-0.020979	-0.230769	0.370629	0.783217	0.118881	0.251748	0.251748	0.0769231	0.293706	0.818182	-0.013986	0.594406	0.692308	0.202797	0.0559441	0.188811	0.251748	-0.867133	-0.307692	-0.342657	0.286713	-0.230769	0.713287	0.552448	0.00699301	0.286713	-0.132867	-0.125874	-0.265734	-0.034965	-0.00699301	0.65035	0.181818	0.230769	0.468531	0.503497	0.524476	-0.0769231	-0.027972	0.293706	-0.629371
similar.to.gluconic.acid	0.272727	-0.657343	0.272727	0.405594	0.132867	0.181818	-0.0769231	0.118881	0.13986	-0.258741	-0.041958	0.643357	0.272727	0.251748	0.258741	-0.0769231	0.0699301	0.797203	-0.0979021	0.426573	0.566434	0.251748	-0.013986	0.244755	0.034965	-0.706294	-0.202797	-0.20979	0.181818	-0.237762	0.636364	0.629371	0.020979	0.321678	-0.237762	0.13986	-0.244755	0.00699301	0.0629371	0.517483	0.440559	0.447552	0.356643	0.79021	0.587413	0.307692	0.041958	0.34965	-0.538462
Pyrophosphate	-0.328671	0.00699301	-0.041958	0.594406	-0.0629371	0.41958	-0.412587	0.230769	-0.174825	0.216783	0.328671	0.111888	0.552448	-0.202797	-0.58042	-0.146853	0.615385	0.244755	0.174825	0.314685	0.265734	-0.237762	0.230769	0.461538	0.636364	0.132867	0.363636	0.0629371	0.328671	0.0839161	0.160839	-0.356643	0.363636	0.216783	0.664336	0.370629	0.440559	0.496503	0.335664	0.34965	0.426573	0.293706	0.51049	0.181818	0.517483	0.587413	0.384615	0.482517	0.0909091
Glycerol.3.phosphate	-0.363636	-0.293706	-0.244755	0.909091	0.223776	0.685315	-0.461538	0.370629	0.223776	0.041958	0.398601	0.531469	0.741259	-0.27972	-0.447552	-0.363636	0.573427	0.643357	0.146853	0.727273	0.643357	-0.293706	0.34965	0.587413	0.601399	-0.174825	0.223776	0.216783	0.706294	0.20979	0.664336	0.0769231	0.447552	0.111888	0.335664	0.48951	0.454545	0.748252	0.65035	0.664336	0.811189	0.552448	0.699301	0.734266	0.923077	0.797203	0.482517	0.867133	-0.174825
Orotic.acid	-0.335664	-0.0629371	-0.20979	0.748252	0.244755	0.776224	-0.258741	0.531469	0.181818	-0.153846	0.048951	0.307692	0.671329	-0.272727	-0.454545	-0.335664	0.342657	0.342657	-0.034965	0.475524	0.41958	-0.272727	0.356643	0.251748	0.727273	0.237762	0.146853	0.27972	0.594406	0.104895	0.41958	0	0.657343	-0.0909091	0.0909091	0.51049	0.629371	0.776224	0.853147	0.405594	0.615385	0.685315	0.503497	0.517483	0.699301	0.727273	0.307692	0.79021	0.0839161
Glutamine	0.027972	-0.664336	0.0909091	0.727273	-0.188811	0.636364	-0.587413	0.272727	0.307692	-0.468531	0.300699	0.944056	0.244755	0.13986	-0.0559441	-0.0559441	0.125874	0.825175	-0.0699301	0.881119	0.965035	-0.0559441	0.132867	0.202797	0.482517	-0.671329	-0.251748	0.0559441	0.657343	0.0769231	0.951049	0.58042	0.440559	-0.0629371	0.034965	0.034965	0.230769	0.328671	0.41958	0.916084	0.342657	0.573427	0.79021	0.825175	0.797203	0.272727	0.0559441	0.664336	-0.573427
Glyceric.acid.3.phosphate	-0.146853	0.468531	-0.202797	-0.447552	0.13986	-0.433566	0.524476	-0.412587	-0.503497	0.622378	-0.202797	-0.846154	0.13986	-0.328671	-0.13986	-0.202797	0.321678	-0.517483	0.195804	-0.762238	-0.881119	-0.013986	-0.0769231	0.034965	-0.272727	0.538462	0.188811	-0.174825	-0.503497	-0.27972	-0.804196	-0.538462	-0.426573	0.314685	0.048951	0.188811	-0.265734	-0.146853	-0.202797	-0.748252	-0.0559441	-0.454545	-0.601399	-0.699301	-0.496503	0.048951	0.244755	-0.356643	0.58042
unknown.carbohydrate.03	-0.167832	-0.440559	-0.0769231	0.79021	0.244755	0.524476	-0.482517	0.468531	0.447552	-0.251748	0.223776	0.72028	0.461538	-0.0629371	-0.181818	-0.146853	0.13986	0.699301	-0.027972	0.797203	0.825175	-0.111888	0.258741	0.405594	0.34965	-0.412587	0.13986	0.202797	0.601399	0.230769	0.804196	0.328671	0.398601	-0.013986	0.146853	0.314685	0.34965	0.573427	0.440559	0.734266	0.664336	0.65035	0.671329	0.958042	0.881119	0.629371	0.223776	0.699301	-0.482517
Lysine	-0.160839	0.496503	-0.223776	-0.496503	0.104895	-0.461538	0.503497	-0.545455	-0.594406	0.678322	-0.132867	-0.797203	-0.034965	-0.174825	-0.111888	-0.0559441	0.342657	-0.461538	0.202797	-0.741259	-0.839161	-0.020979	-0.146853	0.160839	-0.412587	0.363636	0.20979	-0.20979	-0.573427	-0.216783	-0.741259	-0.51049	-0.503497	0.356643	0.0699301	-0.013986	-0.468531	-0.286713	-0.34965	-0.685315	-0.0699301	-0.559441	-0.636364	-0.636364	-0.468531	-0.020979	0.244755	-0.440559	0.615385
unknown.036	-0.307692	-0.125874	-0.272727	0.265734	-0.111888	0.188811	-0.048951	-0.27972	-0.132867	0.335664	0.65035	0.104895	0.503497	-0.216783	-0.314685	-0.272727	0.79021	0.307692	-0.020979	0.0909091	-0.034965	-0.34965	0	0.447552	0.146853	-0.195804	0.328671	-0.328671	0.181818	0.0769231	0.0839161	0.041958	-0.265734	0.300699	0.258741	0.307692	-0.272727	0.0769231	0.020979	0.125874	0.440559	-0.132867	0.125874	-0.0839161	0.272727	0.20979	0.559441	0.20979	0.153846
similar.to.galactonic.acid	-0.531469	0.0629371	-0.342657	0.72028	0.258741	0.433566	-0.461538	0.426573	0.475524	-0.111888	0.160839	0.286713	0.671329	-0.370629	-0.601399	-0.342657	0.188811	0.27972	-0.118881	0.468531	0.426573	-0.412587	0.188811	0.34965	0.363636	0.146853	0.503497	0.300699	0.517483	0.370629	0.370629	-0.013986	0.398601	-0.146853	0.475524	0.643357	0.601399	0.706294	0.496503	0.412587	0.678322	0.608392	0.545455	0.615385	0.671329	0.867133	0.475524	0.636364	-0.0909091
similar.to.siopropyl.beta.D.thiogalactopyranoside	-0.272727	-0.27972	-0.230769	0.804196	0.293706	0.713287	-0.461538	0.454545	0.461538	-0.111888	0.335664	0.636364	0.475524	-0.153846	-0.230769	-0.370629	0.251748	0.573427	0.146853	0.811189	0.72028	-0.300699	0.307692	0.398601	0.538462	-0.153846	0.013986	0.482517	0.825175	0.293706	0.797203	0.244755	0.587413	-0.13986	0.0909091	0.237762	0.566434	0.769231	0.713287	0.671329	0.671329	0.475524	0.643357	0.79021	0.818182	0.566434	0.314685	0.846154	-0.223776
unknown.044	-0.34965	-0.293706	-0.398601	0.832168	-0.00699301	0.531469	-0.622378	0.265734	0.664336	-0.356643	0.517483	0.699301	0.538462	-0.314685	-0.384615	-0.202797	0.153846	0.545455	-0.104895	0.846154	0.783217	-0.34965	0.265734	0.335664	0.272727	-0.412587	0.195804	0.125874	0.769231	0.636364	0.72028	0.363636	0.202797	-0.27972	0.356643	0.538462	0.370629	0.412587	0.475524	0.811189	0.545455	0.566434	0.818182	0.72028	0.769231	0.538462	0.272727	0.727273	-0.440559
unknown.144	-0.517483	-0.188811	-0.286713	0.818182	0.0839161	0.552448	-0.573427	0.34965	0.328671	0.00699301	0.545455	0.482517	0.713287	-0.321678	-0.601399	-0.300699	0.538462	0.503497	-0.0559441	0.643357	0.573427	-0.454545	0.230769	0.517483	0.524476	-0.104895	0.517483	0.132867	0.615385	0.328671	0.538462	0.013986	0.342657	0.013986	0.552448	0.524476	0.461538	0.713287	0.433566	0.58042	0.734266	0.48951	0.657343	0.58042	0.804196	0.741259	0.573427	0.685315	-0.174825
Palmitic.acid	-0.573427	0.181818	-0.391608	0.482517	-0.104895	0.72028	-0.461538	0.356643	0.0979021	-0.251748	0.125874	0.230769	0.181818	-0.20979	-0.636364	0.020979	0.153846	0.034965	-0.223776	0.405594	0.384615	-0.475524	0.20979	0.0629371	0.566434	0.27972	0.272727	0.293706	0.426573	0.272727	0.307692	-0.160839	0.65035	-0.41958	0.216783	0.0699301	0.566434	0.657343	0.615385	0.335664	0.20979	0.496503	0.356643	0.258741	0.468531	0.405594	0.230769	0.461538	0.223776
unknown.055	0.363636	-0.307692	0.223776	0.566434	0.202797	0.454545	-0.041958	0.405594	0.167832	-0.216783	-0.0559441	0.342657	0.41958	0.00699301	0.174825	-0.195804	0.0559441	0.391608	0.307692	0.461538	0.426573	0.27972	0.405594	0.132867	0.517483	-0.111888	-0.440559	0.160839	0.524476	0.0909091	0.391608	0.202797	0.377622	0.0769231	-0.104895	0.405594	0.391608	0.160839	0.636364	0.482517	0.272727	0.454545	0.566434	0.426573	0.426573	0.272727	-0.244755	0.65035	-0.237762
unknown.aliphatic.acid.methyl.ester.01	0.398601	-0.0769231	0.391608	0.0769231	0.531469	-0.0979021	0.426573	-0.0839161	-0.461538	0.678322	-0.13986	-0.174825	0.251748	0.27972	0.363636	-0.321678	0.461538	0.321678	0.664336	-0.153846	-0.20979	0.370629	0.048951	0.573427	0.0769231	-0.048951	-0.258741	0.118881	-0.0629371	-0.41958	-0.00699301	-0.104895	-0.020979	0.79021	-0.0769231	0.00699301	-0.202797	-0.034965	0.027972	-0.0839161	0.447552	-0.265734	-0.0909091	0.188811	0.153846	0.265734	0.125874	0.195804	0.188811
unknown.058	-0.391608	-0.363636	-0.230769	0.727273	0.020979	0.48951	-0.671329	0.188811	0.216783	0.0629371	0.34965	0.566434	0.426573	-0.265734	-0.412587	-0.34965	0.391608	0.587413	0.244755	0.748252	0.699301	-0.314685	0.167832	0.433566	0.454545	-0.272727	0.0629371	0.363636	0.65035	0.0559441	0.72028	0.0769231	0.447552	0.020979	0.405594	0.125874	0.48951	0.769231	0.433566	0.657343	0.545455	0.342657	0.657343	0.685315	0.783217	0.608392	0.475524	0.699301	-0.342657
Oleic.acid.or.Octadecanoic.acid	-0.0979021	-0.216783	-0.013986	0.629371	0.0839161	0.839161	-0.258741	0.72028	0.153846	-0.461538	0.020979	0.447552	0.321678	-0.0629371	-0.230769	0.111888	0.0839161	0.286713	-0.188811	0.573427	0.594406	-0.0559441	0.482517	0.00699301	0.762238	0.0979021	0.020979	0.13986	0.503497	0.153846	0.475524	0.034965	0.713287	-0.265734	-0.13986	0.230769	0.559441	0.594406	0.783217	0.475524	0.286713	0.776224	0.482517	0.468531	0.608392	0.335664	-0.125874	0.615385	-0.0839161
Stearic.acid	-0.517483	0.335664	-0.230769	0.538462	-0.167832	0.629371	-0.601399	0.342657	0.447552	-0.34965	0.202797	0.300699	0.293706	-0.0769231	-0.65035	-0.293706	-0.00699301	0.020979	-0.244755	0.384615	0.363636	-0.629371	-0.0559441	0.00699301	0.629371	0.391608	0.258741	0.503497	0.622378	0.433566	0.321678	0.0559441	0.734266	-0.496503	0.503497	0.251748	0.825175	0.559441	0.58042	0.412587	0.216783	0.412587	0.566434	0.244755	0.356643	0.440559	0.321678	0.531469	0.223776
Glucose.6.phosphate	0.146853	-0.678322	0.244755	0.587413	-0.027972	0.398601	-0.230769	-0.041958	0.020979	0.0839161	0.475524	0.706294	0.524476	0.195804	0.0839161	-0.440559	0.629371	0.93007	0.167832	0.538462	0.538462	-0.041958	-0.048951	0.496503	0.426573	-0.643357	-0.216783	-0.104895	0.51049	-0.244755	0.727273	0.566434	0.125874	0.48951	0.0559441	0.146853	-0.0979021	0.188811	0.20979	0.629371	0.601399	0.13986	0.545455	0.573427	0.664336	0.300699	0.398601	0.587413	-0.335664
similar.to.glucose.6.P	0.111888	-0.734266	0.188811	0.685315	0	0.440559	-0.314685	0.0629371	0.111888	0.013986	0.517483	0.783217	0.552448	0.125874	0.048951	-0.356643	0.594406	0.965035	0.146853	0.671329	0.671329	-0.027972	0.0629371	0.524476	0.426573	-0.706294	-0.146853	-0.111888	0.566434	-0.125874	0.804196	0.545455	0.132867	0.426573	0.0909091	0.20979	-0.048951	0.251748	0.244755	0.727273	0.643357	0.258741	0.636364	0.685315	0.769231	0.356643	0.356643	0.643357	-0.454545
unknown.067	0.251748	0.300699	0.034965	0	0.58042	0.104895	0.531469	0.363636	0.013986	0.251748	-0.0559441	-0.391608	0.195804	-0.0699301	0.265734	-0.0839161	0.0559441	-0.307692	0.321678	-0.167832	-0.34965	0.202797	0.440559	0.0979021	0.167832	0.51049	-0.034965	0.202797	0.0909091	0.251748	-0.314685	-0.321678	0.0699301	0.048951	-0.27972	0.293706	0.188811	0.034965	0.384615	-0.300699	0.160839	-0.0769231	-0.188811	-0.223776	-0.153846	-0.027972	-0.258741	0.13986	0.370629
Sucrose	-0.216783	0.0979021	0.132867	0.111888	-0.0629371	0.034965	-0.321678	0.321678	0.657343	-0.405594	0.286713	0.34965	0.0909091	0.244755	-0.188811	-0.0699301	-0.258741	0.0629371	-0.636364	0.111888	0.20979	-0.412587	-0.34965	-0.104895	0.0699301	0.0629371	0.58042	0.0769231	0.153846	0.335664	0.188811	0.356643	0.167832	-0.293706	0.300699	0.160839	0.251748	0.104895	-0.195804	0.132867	0.167832	0.195804	0.174825	0.20979	0.0699301	0.0769231	0.223776	-0.0559441	-0.118881
similar.to.maltose	0.293706	0.132867	0.377622	-0.377622	0.447552	-0.0629371	0.447552	0.531469	-0.265734	0.00699301	-0.370629	-0.230769	-0.524476	0.454545	0.412587	0.671329	-0.328671	-0.286713	-0.13986	-0.244755	-0.13986	0.405594	0.216783	-0.0979021	-0.0839161	0.244755	0.20979	0.00699301	-0.496503	-0.118881	-0.216783	-0.342657	0.160839	0.034965	-0.503497	-0.496503	-0.153846	-0.027972	-0.188811	-0.391608	-0.146853	0.041958	-0.552448	0	-0.174825	-0.314685	-0.51049	-0.433566	0.160839
Trehalose	0.629371	-0.713287	0.447552	-0.027972	-0.223776	-0.0699301	0.13986	-0.202797	-0.132867	-0.041958	0.34965	0.426573	-0.0769231	0.335664	0.615385	0.104895	0.202797	0.503497	0.146853	0.20979	0.237762	0.412587	0.013986	0.048951	-0.020979	-0.755245	-0.496503	-0.461538	0.041958	-0.223776	0.307692	0.482517	-0.356643	0.377622	-0.328671	-0.195804	-0.545455	-0.503497	-0.251748	0.27972	-0.104895	-0.216783	0.125874	0.013986	0.020979	-0.517483	-0.272727	-0.041958	-0.461538
unknown.carboxylic.acid.01	-0.195804	-0.0699301	-0.041958	0.748252	-0.034965	0.692308	-0.370629	0.167832	0.230769	-0.132867	0.181818	0.426573	0.706294	-0.0769231	-0.398601	-0.678322	0.398601	0.48951	0.0909091	0.440559	0.384615	-0.370629	0	0.258741	0.762238	0.0909091	-0.160839	0.335664	0.755245	0.041958	0.496503	0.321678	0.615385	0.013986	0.300699	0.496503	0.608392	0.496503	0.762238	0.552448	0.531469	0.41958	0.706294	0.41958	0.58042	0.629371	0.440559	0.853147	0.104895
unknown.sterol.01	-0.223776	0.426573	-0.174825	-0.342657	-0.146853	-0.272727	0.0629371	-0.146853	-0.034965	0.356643	0.342657	-0.517483	-0.041958	-0.286713	-0.202797	-0.0909091	0.153846	-0.608392	0.0769231	-0.377622	-0.545455	-0.286713	-0.034965	-0.13986	-0.013986	0.545455	0.328671	0.041958	-0.118881	0.195804	-0.573427	-0.496503	-0.20979	-0.132867	0.328671	0.027972	0.146853	-0.013986	-0.20979	-0.482517	-0.272727	-0.538462	-0.293706	-0.804196	-0.538462	-0.314685	0.132867	-0.335664	0.363636
unknown.carboxylic.acid.11	0.895105	-0.230769	0.79021	0.020979	0.398601	0.153846	0.538462	0.286713	-0.27972	0.0909091	-0.0769231	0.160839	-0.125874	0.797203	0.818182	0.188811	0.0559441	0.335664	0.356643	0.027972	0.0629371	0.643357	0.188811	0.258741	0.244755	-0.237762	-0.503497	-0.034965	0.00699301	-0.13986	0.167832	0.223776	0.13986	0.503497	-0.496503	-0.230769	-0.272727	-0.447552	0.0839161	0.125874	0.104895	-0.0909091	0	0.188811	0.048951	-0.321678	-0.545455	0.0979021	0.0559441
Lignoceric.acid	-0.447552	0.118881	-0.671329	0.440559	0.412587	0.307692	-0.0769231	0.0559441	0.223776	0.0629371	-0.0769231	0.034965	0.384615	-0.496503	-0.335664	-0.230769	0.118881	0.13986	0.125874	0.307692	0.188811	-0.20979	0.314685	0.335664	-0.0909091	0.013986	0.111888	0.251748	0.328671	0.328671	0.237762	-0.041958	0.0769231	-0.153846	-0.027972	0.405594	0.153846	0.447552	0.524476	0.20979	0.524476	0.370629	0.181818	0.503497	0.496503	0.657343	0.286713	0.51049	0.0559441
Hexacosanoic.acid	0.167832	-0.153846	0.013986	0.223776	0.573427	0.00699301	0.132867	0.370629	-0.27972	0.636364	0.195804	-0.195804	0.132867	-0.251748	0.188811	0.202797	0.391608	0.020979	0.776224	0.272727	0.0909091	0.398601	0.741259	0.538462	0.132867	0.020979	0.0839161	0.160839	0.0769231	0.132867	-0.00699301	-0.699301	-0.027972	0.377622	0.0699301	0.027972	0.118881	0.342657	0.146853	0.013986	0.300699	-0.104895	0.027972	0.118881	0.265734	0.132867	-0.181818	0.202797	-0.132867
aliphatic.acid.methyl.ester.02	-0.230769	0.244755	-0.237762	0.34965	0.335664	0.0699301	-0.237762	0.447552	0.65035	-0.00699301	0.51049	0.0909091	0.251748	-0.195804	-0.188811	0.041958	-0.0559441	-0.111888	-0.013986	0.34965	0.20979	-0.244755	0.314685	0.293706	0.013986	0.13986	0.608392	0.244755	0.370629	0.895105	0.0839161	-0.181818	0	-0.27972	0.447552	0.440559	0.377622	0.202797	0.0839161	0.202797	0.342657	0.111888	0.307692	0.195804	0.202797	0.20979	0.041958	0.202797	-0.0979021
Maltose..major.	0.468531	-0.440559	0.573427	0.426573	-0.251748	0.503497	-0.0979021	0.0699301	-0.391608	-0.111888	0.132867	0.48951	0.174825	0.517483	0.174825	0.020979	0.412587	0.636364	0.202797	0.342657	0.433566	0.272727	0.0629371	0.265734	0.657343	-0.426573	-0.48951	-0.174825	0.286713	-0.27972	0.454545	0.307692	0.363636	0.426573	0.00699301	-0.0769231	-0.034965	-0.160839	0.286713	0.573427	0.118881	0.216783	0.524476	0.27972	0.412587	0.013986	-0.146853	0.426573	-0.0769231
Urea	-0.538462	0.167832	-0.440559	0.545455	-0.027972	0.636364	-0.314685	0.181818	0.0909091	-0.0839161	0.433566	0.244755	0.377622	-0.167832	-0.594406	0.013986	0.433566	0.188811	-0.230769	0.377622	0.307692	-0.482517	0.20979	0.377622	0.391608	0.041958	0.461538	0.013986	0.398601	0.482517	0.27972	-0.0629371	0.286713	-0.181818	0.307692	0.293706	0.195804	0.370629	0.447552	0.384615	0.447552	0.377622	0.370629	0.265734	0.538462	0.447552	0.356643	0.454545	0.265734
X2.hydroxybutyric.acid.503	-0.013986	0.440559	0.0629371	0.468531	0.51049	0.587413	-0.020979	0.58042	0.216783	0	0.0909091	0.118881	0.132867	0.342657	-0.0699301	0	0.013986	0.041958	0.167832	0.307692	0.230769	-0.125874	0.286713	0.41958	0.482517	0.34965	0.153846	0.573427	0.468531	0.587413	0.251748	-0.118881	0.65035	-0.125874	0.125874	0.104895	0.51049	0.272727	0.58042	0.300699	0.433566	0.251748	0.321678	0.412587	0.377622	0.328671	-0.0839161	0.503497	0.41958
ureidopropionic.acid	-0.335664	-0.258741	-0.027972	0.104895	-0.48951	0.125874	-0.370629	-0.167832	0.160839	-0.335664	0.328671	0.454545	0.146853	0.0979021	-0.342657	-0.0839161	0.174825	0.356643	-0.671329	0.104895	0.244755	-0.433566	-0.454545	-0.0769231	0.0699301	-0.328671	0.34965	-0.356643	0.027972	-0.13986	0.286713	0.482517	-0.034965	-0.0559441	0.188811	0.020979	-0.181818	0.041958	-0.237762	0.223776	0.111888	0.181818	0.153846	0.132867	0.202797	0.0769231	0.454545	-0.048951	-0.160839
X2.aminobutyric.acid	0	-0.559441	0	0.783217	0.013986	0.671329	-0.566434	0.426573	0.440559	-0.412587	0.342657	0.895105	0.251748	0.0699301	-0.034965	-0.041958	0.0699301	0.734266	0.034965	0.958042	0.979021	-0.0629371	0.293706	0.272727	0.475524	-0.559441	-0.181818	0.223776	0.755245	0.293706	0.951049	0.461538	0.48951	-0.153846	0.034965	0.0839161	0.363636	0.433566	0.524476	0.909091	0.41958	0.573427	0.797203	0.874126	0.825175	0.307692	0	0.734266	-0.545455
X2.ketobutyric.acid	-0.125874	-0.454545	-0.0979021	0.937063	0.223776	0.727273	-0.482517	0.524476	0.307692	-0.125874	0.405594	0.692308	0.58042	-0.153846	-0.216783	-0.160839	0.391608	0.699301	0.202797	0.909091	0.846154	-0.0909091	0.496503	0.517483	0.622378	-0.342657	0.041958	0.223776	0.776224	0.314685	0.804196	0.153846	0.48951	0.034965	0.202797	0.377622	0.468531	0.643357	0.671329	0.818182	0.685315	0.615385	0.804196	0.832168	0.944056	0.601399	0.174825	0.881119	-0.384615
pyridoxal.hydrochloride	0.230769	-0.0769231	0.258741	0.524476	0.027972	0.587413	-0.13986	0.216783	0.237762	-0.027972	0.538462	0.447552	0.34965	0.328671	0.0979021	-0.384615	0.34965	0.398601	0.251748	0.440559	0.321678	-0.160839	0.0909091	0.314685	0.685315	-0.048951	-0.265734	0.293706	0.734266	0.328671	0.454545	0.335664	0.440559	0.0629371	0.13986	0.167832	0.363636	0.0629371	0.517483	0.517483	0.328671	-0.00699301	0.58042	0.174825	0.314685	0.013986	0.0559441	0.615385	0.132867
norvaline	-0.118881	-0.202797	-0.167832	-0.125874	-0.034965	-0.41958	0.174825	-0.538462	-0.433566	0.587413	0.048951	-0.328671	0.363636	-0.440559	-0.118881	-0.321678	0.566434	0.0979021	0.27972	-0.307692	-0.377622	0.0559441	-0.0769231	0.237762	-0.272727	-0.13986	0.0629371	-0.384615	-0.300699	-0.48951	-0.293706	-0.202797	-0.573427	0.559441	0.153846	0.244755	-0.41958	-0.020979	-0.300699	-0.286713	0.174825	-0.300699	-0.223776	-0.251748	-0.0559441	0.223776	0.447552	-0.118881	-0.041958
norleucine	-0.013986	-0.65035	0.0769231	0.692308	-0.013986	0.412587	-0.272727	0.013986	-0.174825	0.13986	0.34965	0.552448	0.657343	-0.0769231	-0.160839	-0.272727	0.741259	0.867133	0.195804	0.538462	0.545455	0.027972	0.174825	0.58042	0.433566	-0.587413	-0.041958	-0.244755	0.384615	-0.251748	0.601399	0.251748	0.0839161	0.538462	0.195804	0.335664	-0.0769231	0.314685	0.272727	0.615385	0.65035	0.363636	0.573427	0.601399	0.797203	0.559441	0.405594	0.622378	-0.34965
oxamic.acid	0.223776	0.181818	0.244755	-0.020979	0.839161	-0.0979021	0.34965	0.342657	0.048951	0.65035	0.216783	-0.146853	-0.048951	0.335664	0.433566	-0.0769231	0.160839	0.00699301	0.517483	0.00699301	-0.13986	0.13986	0.195804	0.559441	-0.041958	0.181818	0.216783	0.468531	0.0629371	0.195804	0.027972	-0.272727	0.0699301	0.356643	-0.0769231	-0.20979	0.027972	0.174825	-0.0699301	-0.181818	0.461538	-0.41958	-0.244755	0.188811	0.0559441	0	0.013986	0.027972	0.20979
X2.amino.2.methyl.3.hydroxypropanoic.acid	0.321678	0.104895	0.342657	-0.384615	0.153846	-0.293706	0.468531	-0.146853	-0.027972	-0.0629371	-0.111888	-0.027972	-0.265734	0.622378	0.426573	0.195804	-0.195804	0.041958	-0.363636	-0.398601	-0.272727	0.160839	-0.384615	0.013986	-0.433566	-0.195804	0.104895	-0.300699	-0.426573	-0.0559441	-0.13986	0.384615	-0.328671	0.216783	-0.335664	-0.188811	-0.643357	-0.629371	-0.48951	-0.237762	0	-0.195804	-0.405594	0	-0.251748	-0.27972	-0.118881	-0.433566	0.167832
glutamine.minor	0.223776	-0.734266	0.223776	0.517483	-0.167832	0.440559	-0.461538	0.328671	0.258741	-0.538462	0.13986	0.867133	0.00699301	0.20979	0.167832	0.202797	-0.104895	0.706294	-0.0909091	0.79021	0.923077	0.188811	0.188811	0.041958	0.300699	-0.727273	-0.314685	-0.048951	0.433566	0.013986	0.839161	0.524476	0.314685	-0.0769231	-0.13986	-0.111888	0.0979021	0.160839	0.230769	0.79021	0.125874	0.545455	0.622378	0.755245	0.629371	0.048951	-0.223776	0.426573	-0.713287
isopropylmalic.acid	0.048951	-0.517483	0.111888	0.853147	-0.034965	0.671329	-0.594406	0.342657	0.293706	-0.265734	0.398601	0.86014	0.342657	0.146853	-0.0839161	-0.118881	0.244755	0.797203	0.188811	0.93007	0.944056	-0.048951	0.251748	0.426573	0.587413	-0.559441	-0.20979	0.223776	0.776224	0.251748	0.923077	0.398601	0.51049	0.027972	0.237762	0.125874	0.377622	0.370629	0.51049	0.965035	0.468531	0.496503	0.902098	0.839161	0.853147	0.384615	0.0699301	0.797203	-0.461538
cysteine	-0.146853	-0.370629	-0.118881	0.531469	-0.034965	0.27972	-0.230769	-0.293706	-0.223776	0.167832	0.111888	0.391608	0.475524	-0.048951	-0.237762	-0.314685	0.573427	0.734266	0.188811	0.34965	0.377622	-0.0629371	-0.048951	0.559441	0.132867	-0.552448	-0.125874	-0.13986	0.251748	-0.237762	0.496503	0.293706	0.00699301	0.454545	0.195804	0.216783	-0.20979	0.153846	0.195804	0.517483	0.559441	0.251748	0.433566	0.594406	0.671329	0.615385	0.475524	0.517483	-0.146853
arginine	0	-0.216783	0.020979	-0.153846	-0.041958	-0.482517	0.0699301	-0.0629371	-0.342657	0.0699301	-0.307692	-0.251748	0.041958	-0.27972	-0.0909091	0.433566	0	-0.041958	-0.111888	-0.216783	-0.0839161	0.384615	0.132867	0.00699301	-0.405594	-0.223776	0.328671	-0.58042	-0.615385	-0.286713	-0.321678	-0.342657	-0.496503	0.307692	0.132867	0.202797	-0.391608	-0.153846	-0.482517	-0.195804	-0.0769231	0.223776	-0.188811	0.00699301	0	0.195804	-0.0909091	-0.370629	-0.363636
trimethyl.lysine	-0.202797	-0.461538	-0.0559441	0.86014	0.0909091	0.454545	-0.594406	0.286713	0.426573	0.027972	0.706294	0.72028	0.65035	-0.118881	-0.272727	-0.328671	0.517483	0.755245	0.146853	0.825175	0.755245	-0.265734	0.20979	0.622378	0.454545	-0.468531	0.265734	0.125874	0.734266	0.34965	0.762238	0.258741	0.223776	0.167832	0.517483	0.426573	0.328671	0.503497	0.300699	0.79021	0.741259	0.342657	0.811189	0.727273	0.846154	0.566434	0.447552	0.727273	-0.454545
asparagine..minor.	-0.174825	0.65035	-0.377622	-0.426573	0.335664	-0.524476	0.468531	-0.377622	-0.251748	0.615385	-0.195804	-0.853147	-0.034965	-0.335664	-0.0769231	-0.0769231	0.0559441	-0.622378	0.321678	-0.629371	-0.79021	0	0.020979	0.13986	-0.545455	0.482517	0.223776	0.048951	-0.426573	0.13986	-0.748252	-0.58042	-0.48951	0.125874	0.111888	0.153846	-0.230769	-0.223776	-0.230769	-0.657343	-0.048951	-0.496503	-0.552448	-0.524476	-0.482517	0.0559441	0.104895	-0.34965	0.524476
X6.hydroxynicotinic.acid	-0.027972	0.503497	0.0909091	-0.41958	0.0629371	-0.363636	0.286713	-0.405594	-0.174825	0.230769	-0.104895	-0.293706	-0.307692	0.482517	0.0559441	0.0559441	-0.0769231	-0.181818	-0.174825	-0.531469	-0.461538	-0.118881	-0.531469	0.153846	-0.468531	0.0629371	0.237762	-0.048951	-0.440559	0.013986	-0.314685	0.0699301	-0.265734	0.181818	0.0839161	-0.265734	-0.482517	-0.51049	-0.517483	-0.328671	-0.027972	-0.41958	-0.41958	-0.160839	-0.328671	-0.0979021	0.160839	-0.447552	0.482517
cytosine	-0.545455	0.13986	-0.356643	0.216783	-0.391608	0.223776	-0.307692	-0.314685	-0.111888	0.195804	0.517483	0	0.398601	-0.293706	-0.636364	-0.314685	0.622378	0.0559441	-0.132867	0.00699301	-0.0839161	-0.58042	-0.167832	0.20979	0.27972	0.104895	0.363636	-0.13986	0.195804	0.0769231	-0.034965	-0.0909091	-0.020979	0.027972	0.524476	0.244755	0.0629371	0.202797	0.0769231	0.0839161	0.195804	-0.0979021	0.188811	-0.258741	0.132867	0.244755	0.622378	0.167832	0.300699
dodecanoic.acid	-0.412587	0.020979	-0.454545	0.587413	-0.223776	0.27972	-0.657343	-0.048951	0.363636	-0.0559441	0.559441	0.335664	0.300699	-0.356643	-0.51049	-0.0979021	0.216783	0.202797	0.153846	0.601399	0.48951	-0.377622	0.188811	0.356643	0.153846	-0.244755	0.195804	0.160839	0.573427	0.685315	0.370629	-0.027972	0.0559441	-0.244755	0.692308	0.342657	0.335664	0.202797	0.237762	0.622378	0.230769	0.167832	0.699301	0.286713	0.447552	0.356643	0.251748	0.475524	-0.202797
alanyl.L.alanine	-0.153846	-0.454545	0.0629371	0.132867	-0.048951	0.0839161	-0.300699	-0.013986	0.356643	-0.174825	0.0839161	0.545455	0.111888	0.0909091	0.013986	-0.433566	-0.013986	0.503497	-0.265734	0.265734	0.356643	-0.272727	-0.398601	-0.0629371	0.041958	-0.314685	-0.034965	0.146853	0.237762	-0.384615	0.552448	0.601399	0.181818	0	-0.132867	-0.153846	0.0629371	0.398601	-0.041958	0.216783	0.27972	0.104895	0.111888	0.468531	0.293706	0.153846	0.440559	0.160839	-0.370629
asparagine	-0.195804	0.482517	-0.195804	-0.72028	-0.202797	-0.58042	0.433566	-0.552448	-0.475524	0.321678	-0.328671	-0.825175	-0.181818	-0.244755	-0.167832	0.00699301	0.013986	-0.671329	-0.160839	-0.902098	-0.909091	-0.0699301	-0.328671	-0.328671	-0.461538	0.482517	0.188811	-0.328671	-0.727273	-0.363636	-0.888112	-0.405594	-0.503497	0.0769231	-0.013986	-0.041958	-0.391608	-0.342657	-0.461538	-0.839161	-0.426573	-0.461538	-0.741259	-0.86014	-0.734266	-0.216783	0.13986	-0.678322	0.51049
n.carbamyl.DL.aspartic.acid	-0.027972	-0.475524	0.0629371	0.755245	0.342657	0.496503	-0.426573	0.573427	0.447552	-0.174825	0.244755	0.706294	0.405594	0.013986	-0.027972	-0.13986	0.118881	0.678322	0.104895	0.811189	0.818182	-0.013986	0.321678	0.412587	0.405594	-0.370629	0.0769231	0.293706	0.622378	0.20979	0.804196	0.272727	0.447552	0.034965	0.0979021	0.230769	0.412587	0.594406	0.433566	0.699301	0.643357	0.559441	0.643357	0.93007	0.832168	0.524476	0.125874	0.685315	-0.51049
dihydroorotic.acid	-0.72028	0.034965	-0.601399	0.608392	0.00699301	0.293706	-0.559441	0.0839161	0.370629	-0.146853	0.048951	0.223776	0.594406	-0.594406	-0.769231	-0.335664	0.160839	0.237762	-0.188811	0.391608	0.377622	-0.482517	0.0629371	0.230769	0.118881	0.013986	0.433566	0.153846	0.377622	0.244755	0.307692	0.00699301	0.195804	-0.216783	0.503497	0.601399	0.426573	0.636364	0.377622	0.377622	0.517483	0.587413	0.482517	0.538462	0.608392	0.888112	0.58042	0.524476	-0.153846
palmitoleic.acid	-0.741259	0.321678	-0.524476	0.41958	-0.300699	0.531469	-0.58042	0.195804	0.300699	-0.426573	0.00699301	0.13986	0.27972	-0.398601	-0.853147	-0.13986	-0.034965	-0.111888	-0.440559	0.251748	0.265734	-0.636364	-0.013986	-0.153846	0.412587	0.384615	0.363636	0.244755	0.370629	0.307692	0.146853	-0.0699301	0.531469	-0.587413	0.41958	0.321678	0.65035	0.58042	0.517483	0.258741	0.0979021	0.559441	0.391608	0.146853	0.314685	0.517483	0.356643	0.377622	0.188811
heptadecanoic.acid	-0.566434	0.188811	-0.27972	0.405594	-0.153846	0.636364	-0.538462	0.125874	0.027972	-0.111888	0.0629371	0.293706	0.0559441	0	-0.587413	-0.195804	0.160839	0.160839	-0.0979021	0.356643	0.370629	-0.552448	-0.104895	0.125874	0.517483	0.202797	0.0979021	0.48951	0.433566	0.034965	0.426573	-0.00699301	0.734266	-0.293706	0.272727	-0.202797	0.538462	0.657343	0.496503	0.356643	0.216783	0.27972	0.335664	0.342657	0.447552	0.412587	0.412587	0.447552	0.272727
X6.phosphogluconic.acid	0.048951	-0.727273	0.125874	0.706294	-0.104895	0.461538	-0.48951	0.0629371	0.188811	-0.0559441	0.566434	0.853147	0.433566	0.0979021	-0.00699301	-0.293706	0.496503	0.93007	0.167832	0.79021	0.79021	-0.0839161	0.0699301	0.475524	0.426573	-0.741259	-0.174825	-0.013986	0.643357	-0.020979	0.881119	0.524476	0.195804	0.27972	0.181818	0.104895	0.0559441	0.293706	0.244755	0.825175	0.538462	0.251748	0.727273	0.706294	0.776224	0.300699	0.314685	0.65035	-0.531469
PEP	-0.181818	0.517483	-0.27972	-0.545455	0.111888	-0.545455	0.461538	-0.328671	-0.314685	0.531469	-0.13986	-0.888112	0.00699301	-0.433566	-0.125874	-0.0769231	0.118881	-0.713287	0.132867	-0.741259	-0.881119	-0.034965	-0.013986	-0.118881	-0.384615	0.601399	0.286713	-0.13986	-0.517483	-0.0839161	-0.881119	-0.622378	-0.496503	0.0979021	0.0769231	0.167832	-0.181818	-0.153846	-0.293706	-0.811189	-0.216783	-0.496503	-0.643357	-0.811189	-0.636364	-0.111888	0.118881	-0.48951	0.475524
[truncated: 94 more columns]

## Sheet: oxidative stress
	unknown.099	unknown.carboxylic.acid.03	similar.to.pyridine.3.hydroxy	Alanine	Glycolic.acid	Acetamide..2.2.2.trifluoro.N.methyl.N..trimethylsilyl..PRED	unknown.amine.or.carbohydrate	unknown.amine.01	unknown.amine.02	similar.to.cycloserine	similar.to.glycine	Pyruvic.acid	glycine.minor	unknown.105	unknown.sterol.02	similar.to.proline.4.hydroxy	oxalic.acid	unknown.carboxylic.acid.10	similar.to.2.ketovaline	Ethanimidic.acid..N..trimethylsilyl....trimethylsilyl.ester	Valine	Pyridine.3.hydroxy	Ethanolamine	unknown.007	unknown.amine.03	unknown.aliphatics.02	Glycerol	unknown.aliphatics.03	unknown.carboxylic.acid.04	unknown.carboxylic.acid.05	Leucine	unknown.010	unknown.aliphatic.acid.methyl.ester.hydroxy.TMS.01	Isoleucine	unknown.122	Glycine	similar.to.tetracosane	phosphoric.acid	Phosphate	Proline	Benzoic.acid	unknown.012	Serine..major.	Succinic.acid	unknown.acid.519	Threonine	similar.to.beta.alanine.N..2.hydroxyethyl.	Fumaric.acid	Pelargonic.acid.or.Nonanoic.acid
unknown.099	1	0.34965	-0.230769	0.034965	0.783217	0.27972	0.601399	0.272727	-0.741259	0.041958	0.020979	-0.0979021	0.188811	0.223776	0.48951	-0.594406	0.559441	-0.244755	0.972028	0.153846	-0.258741	0.916084	0.699301	0.58042	0.433566	0.48951	-0.300699	0.251748	0.118881	-0.0839161	-0.125874	0.41958	-0.300699	0.0629371	0.237762	0.0769231	0.188811	-0.27972	-0.573427	0.237762	0.258741	0.048951	-0.447552	0.48951	-0.244755	0.230769	0.216783	-0.0629371	0.426573
unknown.carboxylic.acid.03	0.34965	1	0.251748	0.573427	0.027972	0.195804	0.13986	-0.0699301	-0.496503	0.468531	-0.013986	0.167832	0.202797	-0.188811	-0.034965	-0.174825	0.251748	0.104895	0.293706	0.104895	0.174825	0.286713	0.475524	0.447552	-0.286713	-0.041958	-0.188811	0	0.13986	-0.13986	-0.0979021	0.0559441	-0.13986	0.111888	0.132867	-0.0559441	-0.13986	0.013986	0.20979	0.391608	0.132867	0.034965	-0.0769231	0.202797	0.0699301	0.286713	0	-0.440559	-0.216783
similar.to.pyridine.3.hydroxy	-0.230769	0.251748	1	-0.265734	-0.503497	-0.587413	-0.370629	-0.125874	-0.104895	0.188811	0.342657	-0.27972	0.251748	0.0839161	-0.181818	0.20979	-0.405594	0.643357	-0.286713	-0.20979	-0.00699301	-0.321678	-0.391608	0.118881	-0.629371	-0.643357	-0.300699	-0.692308	0.398601	-0.160839	0.167832	-0.517483	0.545455	-0.342657	-0.202797	0.160839	-0.125874	0.118881	0.405594	-0.391608	0.251748	0.41958	-0.013986	-0.461538	0.51049	-0.300699	0.468531	-0.293706	-0.00699301
Alanine	0.034965	0.573427	-0.265734	1	0	0.678322	0.167832	-0.034965	-0.0699301	0.517483	-0.608392	0.692308	0.00699301	-0.538462	-0.293706	-0.230769	0.356643	-0.0559441	0.0979021	0.195804	0.748252	0.020979	0.545455	0.034965	0.0909091	0.286713	0.265734	0.167832	-0.195804	0.181818	-0.034965	0.426573	-0.356643	0.727273	-0.13986	-0.0839161	0.293706	0.237762	0.356643	0.594406	-0.531469	-0.475524	0.391608	0.559441	-0.314685	0.776224	-0.27972	-0.027972	-0.559441
Glycolic.acid	0.783217	0.027972	-0.503497	0	1	0.538462	0.615385	0.482517	-0.538462	-0.146853	0.111888	-0.167832	0.356643	0.251748	0.573427	-0.503497	0.601399	-0.356643	0.755245	0.293706	-0.300699	0.825175	0.706294	0.223776	0.699301	0.762238	0.146853	0.51049	-0.041958	0.153846	-0.167832	0.601399	-0.370629	0.160839	-0.034965	0.293706	0.272727	-0.293706	-0.58042	0.307692	0.118881	-0.00699301	-0.391608	0.552448	-0.265734	0.27972	-0.0559441	0.335664	0.531469
Acetamide..2.2.2.trifluoro.N.methyl.N..trimethylsilyl..PRED	0.27972	0.195804	-0.587413	0.678322	0.538462	1	0.342657	0.286713	-0.153846	0.0699301	-0.405594	0.335664	0.0769231	-0.034965	0.034965	-0.265734	0.447552	-0.286713	0.321678	0.237762	0.34965	0.223776	0.65035	-0.00699301	0.41958	0.783217	0.272727	0.433566	-0.321678	0.181818	-0.300699	0.636364	-0.629371	0.587413	-0.146853	0.0839161	0.587413	0.013986	-0.188811	0.664336	-0.314685	-0.251748	-0.013986	0.622378	-0.293706	0.678322	-0.237762	0.216783	-0.153846
unknown.amine.or.carbohydrate	0.601399	0.13986	-0.370629	0.167832	0.615385	0.342657	1	-0.153846	-0.727273	-0.0699301	-0.454545	0.307692	-0.020979	-0.307692	0.398601	-0.573427	0.433566	-0.188811	0.496503	0.405594	-0.111888	0.552448	0.727273	0.587413	0.552448	0.51049	0.048951	0.615385	-0.335664	-0.286713	0.188811	0.699301	-0.48951	0.468531	0.202797	-0.195804	0.0629371	-0.342657	-0.384615	0.202797	-0.13986	-0.482517	-0.216783	0.825175	-0.685315	0.601399	-0.027972	-0.027972	0.356643
unknown.amine.01	0.272727	-0.0699301	-0.125874	-0.034965	0.482517	0.286713	-0.153846	1	0.188811	0.181818	0.356643	-0.587413	0.587413	0.244755	0.258741	-0.027972	0.538462	-0.188811	0.321678	-0.524476	-0.188811	0.335664	0.244755	-0.132867	0.0559441	0.251748	0.118881	-0.195804	0.685315	0.587413	0.216783	-0.13986	0.293706	-0.13986	-0.433566	0.517483	0.405594	0.153846	-0.272727	-0.0629371	0.377622	0.594406	-0.13986	-0.118881	0	-0.111888	0.286713	0.300699	-0.0559441
unknown.amine.02	-0.741259	-0.496503	-0.104895	-0.0699301	-0.538462	-0.153846	-0.727273	0.188811	1	0.132867	0.0909091	-0.146853	-0.195804	-0.013986	-0.244755	0.678322	-0.188811	0.0559441	-0.65035	-0.482517	0.202797	-0.643357	-0.594406	-0.678322	-0.307692	-0.258741	0.216783	-0.258741	0.20979	0.412587	0.0629371	-0.517483	0.41958	-0.167832	-0.174825	0.041958	0.104895	0.524476	0.34965	-0.188811	-0.132867	0.146853	0.307692	-0.566434	0.195804	-0.384615	-0.0979021	0.293706	-0.524476
similar.to.cycloserine	0.041958	0.468531	0.188811	0.517483	-0.146853	0.0699301	-0.0699301	0.181818	0.132867	1	-0.104895	0.160839	0.034965	-0.384615	0.0979021	0.223776	0.51049	0.538462	0.034965	-0.202797	0.545455	0.048951	0.342657	0.0839161	-0.167832	0.027972	0.020979	-0.0769231	0.475524	0.447552	0.111888	-0.160839	0.461538	0.370629	-0.013986	0.013986	0.328671	0.811189	0.587413	0.0979021	-0.321678	-0.132867	0.041958	0.104895	-0.0699301	0.307692	0.223776	0.181818	-0.412587
similar.to.glycine	0.020979	-0.013986	0.342657	-0.608392	0.111888	-0.405594	-0.454545	0.356643	0.0909091	-0.104895	1	-0.79021	0.34965	0.559441	0.258741	0.342657	-0.174825	0.104895	-0.027972	-0.118881	-0.601399	0.104895	-0.363636	-0.153846	-0.167832	-0.132867	-0.013986	-0.188811	0.412587	0.251748	-0.265734	-0.482517	0.503497	-0.755245	-0.00699301	0.398601	-0.272727	0.041958	-0.013986	-0.251748	0.545455	0.664336	-0.356643	-0.629371	0.636364	-0.769231	0.146853	0.188811	0.405594
Pyruvic.acid	-0.0979021	0.167832	-0.27972	0.692308	-0.167832	0.335664	0.307692	-0.587413	-0.146853	0.160839	-0.79021	1	-0.356643	-0.608392	-0.41958	-0.391608	-0.020979	-0.034965	-0.020979	0.566434	0.734266	-0.0909091	0.265734	0.00699301	0.34965	0.146853	0.258741	0.27972	-0.636364	-0.0769231	-0.0629371	0.566434	-0.440559	0.797203	0.0559441	-0.342657	0.027972	0.00699301	0.335664	0.356643	-0.818182	-0.888112	0.517483	0.622378	-0.405594	0.755245	-0.412587	-0.00699301	-0.223776
glycine.minor	0.188811	0.202797	0.251748	0.00699301	0.356643	0.0769231	-0.020979	0.587413	-0.195804	0.034965	0.34965	-0.356643	1	0.041958	0.27972	-0.195804	0.20979	-0.0629371	0.181818	-0.027972	-0.048951	0.356643	0.202797	-0.237762	0.020979	-0.0629371	0.377622	-0.34965	0.370629	0.181818	0.27972	0.167832	0.13986	-0.188811	-0.804196	0.86014	0.041958	-0.237762	0.0909091	0.195804	0.286713	0.363636	0.20979	0.0839161	0.251748	-0.041958	-0.111888	0.244755	-0.034965
unknown.105	0.223776	-0.188811	0.0839161	-0.538462	0.251748	-0.034965	-0.307692	0.244755	-0.013986	-0.384615	0.559441	-0.608392	0.041958	1	0.356643	0.258741	-0.048951	0.0979021	0.216783	-0.118881	-0.433566	0.181818	-0.153846	-0.174825	-0.132867	0.0839161	-0.496503	-0.0629371	0.132867	-0.216783	-0.594406	-0.244755	-0.111888	-0.552448	0.125874	0.181818	0.153846	-0.146853	-0.475524	0.00699301	0.524476	0.601399	-0.664336	-0.461538	0.664336	-0.517483	0.0979021	-0.020979	0.412587
unknown.sterol.02	0.48951	-0.034965	-0.181818	-0.293706	0.573427	0.034965	0.398601	0.258741	-0.244755	0.0979021	0.258741	-0.41958	0.27972	0.356643	1	0.195804	0.524476	0.167832	0.356643	0.048951	-0.293706	0.58042	0.41958	0	0.20979	0.335664	-0.0699301	0.34965	0.160839	-0.174825	-0.125874	0.216783	-0.0699301	-0.20979	0.013986	0.356643	0.195804	0.048951	-0.230769	0.27972	0.258741	0.0909091	-0.552448	0.195804	0.104895	-0.132867	-0.0979021	0.34965	0.272727
similar.to.proline.4.hydroxy	-0.594406	-0.174825	0.20979	-0.230769	-0.503497	-0.265734	-0.573427	-0.027972	0.678322	0.223776	0.342657	-0.391608	-0.195804	0.258741	0.195804	1	-0.202797	0.475524	-0.664336	-0.370629	-0.00699301	-0.58042	-0.48951	-0.440559	-0.566434	-0.244755	-0.0699301	-0.125874	0.195804	0	-0.216783	-0.58042	0.370629	-0.41958	0.0629371	0.041958	0.0839161	0.587413	0.405594	-0.020979	0.111888	0.286713	-0.195804	-0.615385	0.517483	-0.531469	-0.020979	0.160839	-0.356643
oxalic.acid	0.559441	0.251748	-0.405594	0.356643	0.601399	0.447552	0.433566	0.538462	-0.188811	0.51049	-0.174825	-0.020979	0.20979	-0.048951	0.524476	-0.202797	1	0.020979	0.545455	-0.153846	0.125874	0.657343	0.839161	0.167832	0.265734	0.433566	-0.0699301	0.412587	0.398601	0.265734	0.13986	0.230769	-0.0769231	0.41958	0	0.034965	0.342657	0.237762	-0.237762	0.195804	0	-0.048951	-0.342657	0.405594	-0.363636	0.447552	0.020979	0.153846	0
unknown.carboxylic.acid.10	-0.244755	0.104895	0.643357	-0.0559441	-0.356643	-0.286713	-0.188811	-0.188811	0.0559441	0.538462	0.104895	-0.034965	-0.0629371	0.0979021	0.167832	0.475524	0.020979	1	-0.321678	-0.027972	0.342657	-0.272727	-0.0629371	-0.0769231	-0.363636	-0.230769	-0.244755	-0.174825	0.244755	-0.034965	-0.125874	-0.314685	0.440559	0.104895	-0.027972	0	0.244755	0.608392	0.545455	-0.167832	-0.216783	0.00699301	-0.265734	-0.216783	0.41958	0.027972	0.265734	0.104895	0.013986
similar.to.2.ketovaline	0.972028	0.293706	-0.286713	0.0979021	0.755245	0.321678	0.496503	0.321678	-0.65035	0.034965	-0.027972	-0.020979	0.181818	0.216783	0.356643	-0.664336	0.545455	-0.321678	1	0.13986	-0.153846	0.902098	0.657343	0.482517	0.482517	0.482517	-0.265734	0.174825	0.118881	0.020979	-0.13986	0.426573	-0.300699	0.118881	0.174825	0.0979021	0.230769	-0.272727	-0.566434	0.237762	0.181818	0.027972	-0.321678	0.475524	-0.244755	0.258741	0.188811	-0.027972	0.370629
Ethanimidic.acid..N..trimethylsilyl....trimethylsilyl.ester	0.153846	0.104895	-0.20979	0.195804	0.293706	0.237762	0.405594	-0.524476	-0.482517	-0.202797	-0.118881	0.566434	-0.027972	-0.118881	0.048951	-0.370629	-0.153846	-0.027972	0.13986	1	0.216783	0.244755	0.237762	-0.0629371	0.643357	0.391608	0.41958	0.503497	-0.783217	-0.132867	-0.482517	0.727273	-0.468531	0.370629	0.041958	0.0629371	-0.160839	-0.272727	0.174825	0.454545	-0.559441	-0.692308	0.146853	0.566434	0.013986	0.391608	-0.573427	0.314685	0.440559
Valine	-0.258741	0.174825	-0.00699301	0.748252	-0.300699	0.34965	-0.111888	-0.188811	0.202797	0.545455	-0.601399	0.734266	-0.048951	-0.433566	-0.293706	-0.00699301	0.125874	0.342657	-0.153846	0.216783	1	-0.223776	0.188811	-0.34965	0.0559441	0.041958	0.265734	-0.118881	-0.195804	0.188811	-0.0699301	0.300699	-0.0909091	0.699301	-0.342657	0.0699301	0.426573	0.454545	0.643357	0.41958	-0.783217	-0.566434	0.538462	0.363636	-0.027972	0.629371	-0.272727	0.237762	-0.552448
Pyridine.3.hydroxy	0.916084	0.286713	-0.321678	0.020979	0.825175	0.223776	0.552448	0.335664	-0.643357	0.048951	0.104895	-0.0909091	0.356643	0.181818	0.58042	-0.58042	0.657343	-0.272727	0.902098	0.244755	-0.223776	1	0.713287	0.321678	0.524476	0.41958	-0.0979021	0.335664	0.13986	0.013986	-0.0769231	0.454545	-0.251748	0.0699301	0.0769231	0.223776	0.020979	-0.307692	-0.475524	0.258741	0.202797	-0.020979	-0.335664	0.468531	-0.181818	0.195804	-0.0629371	0.0979021	0.447552
Ethanolamine	0.699301	0.475524	-0.391608	0.545455	0.706294	0.65035	0.727273	0.244755	-0.594406	0.342657	-0.363636	0.265734	0.202797	-0.153846	0.41958	-0.48951	0.839161	-0.0629371	0.657343	0.237762	0.188811	0.713287	1	0.391608	0.41958	0.594406	-0.00699301	0.538462	0	0.013986	0	0.601399	-0.440559	0.594406	0.034965	-0.013986	0.314685	-0.041958	-0.258741	0.447552	-0.132867	-0.286713	-0.27972	0.748252	-0.447552	0.727273	-0.0839161	0.027972	0.111888
unknown.007	0.58042	0.447552	0.118881	0.034965	0.223776	-0.00699301	0.587413	-0.132867	-0.678322	0.0839161	-0.153846	0.00699301	-0.237762	-0.174825	0	-0.440559	0.167832	-0.0769231	0.482517	-0.0629371	-0.34965	0.321678	0.391608	1	-0.00699301	0.13986	-0.468531	0.160839	0.0979021	-0.237762	0.202797	0.034965	-0.0839161	0.0909091	0.566434	-0.503497	-0.0769231	-0.181818	-0.398601	-0.216783	0.272727	0.034965	-0.398601	0.286713	-0.503497	0.230769	0.594406	-0.545455	0.27972
unknown.amine.03	0.433566	-0.286713	-0.629371	0.0909091	0.699301	0.41958	0.552448	0.0559441	-0.307692	-0.167832	-0.167832	0.34965	0.020979	-0.132867	0.20979	-0.566434	0.265734	-0.363636	0.482517	0.643357	0.0559441	0.524476	0.41958	-0.00699301	1	0.734266	0.503497	0.559441	-0.461538	0.321678	-0.188811	0.769231	-0.314685	0.461538	-0.013986	0.13986	0.181818	-0.167832	-0.223776	0.244755	-0.496503	-0.573427	0.0979021	0.685315	-0.433566	0.426573	-0.27972	0.608392	0.496503
unknown.aliphatics.02	0.48951	-0.041958	-0.643357	0.286713	0.762238	0.783217	0.51049	0.251748	-0.258741	0.027972	-0.132867	0.146853	-0.0629371	0.0839161	0.335664	-0.244755	0.433566	-0.230769	0.482517	0.391608	0.041958	0.41958	0.594406	0.13986	0.734266	1	0.293706	0.629371	-0.342657	0.300699	-0.426573	0.657343	-0.426573	0.433566	0.125874	0.0769231	0.566434	0.104895	-0.293706	0.482517	-0.321678	-0.307692	-0.265734	0.636364	-0.342657	0.468531	-0.0699301	0.51049	0.286713
Glycerol	-0.300699	-0.188811	-0.300699	0.265734	0.146853	0.272727	0.048951	0.118881	0.216783	0.020979	-0.013986	0.258741	0.377622	-0.496503	-0.0699301	-0.0699301	-0.0699301	-0.244755	-0.265734	0.41958	0.265734	-0.0979021	-0.00699301	-0.468531	0.503497	0.293706	1	0.160839	-0.314685	0.51049	0.111888	0.461538	0.041958	0.272727	-0.545455	0.48951	0.00699301	0.0629371	0.447552	0.293706	-0.517483	-0.41958	0.643357	0.356643	-0.174825	0.216783	-0.496503	0.699301	-0.125874
unknown.aliphatics.03	0.251748	0	-0.692308	0.167832	0.51049	0.433566	0.615385	-0.195804	-0.258741	-0.0769231	-0.188811	0.27972	-0.34965	-0.0629371	0.34965	-0.125874	0.412587	-0.174825	0.174825	0.503497	-0.118881	0.335664	0.538462	0.160839	0.559441	0.629371	0.160839	1	-0.482517	-0.048951	-0.307692	0.482517	-0.48951	0.412587	0.475524	-0.391608	-0.0909091	-0.0629371	-0.272727	0.265734	-0.272727	-0.517483	-0.377622	0.482517	-0.405594	0.384615	-0.412587	0.174825	0.398601
unknown.carboxylic.acid.04	0.118881	0.13986	0.398601	-0.195804	-0.041958	-0.321678	-0.335664	0.685315	0.20979	0.475524	0.412587	-0.636364	0.370629	0.132867	0.160839	0.195804	0.398601	0.244755	0.118881	-0.783217	-0.195804	0.13986	0	0.0979021	-0.461538	-0.342657	-0.314685	-0.482517	1	0.370629	0.433566	-0.657343	0.706294	-0.328671	-0.160839	0.202797	0.0909091	0.356643	-0.013986	-0.461538	0.524476	0.699301	-0.223776	-0.482517	0.132867	-0.342657	0.58042	-0.104895	-0.153846
unknown.carboxylic.acid.05	-0.0839161	-0.13986	-0.160839	0.181818	0.153846	0.181818	-0.286713	0.587413	0.412587	0.447552	0.251748	-0.0769231	0.181818	-0.216783	-0.174825	0	0.265734	-0.034965	0.020979	-0.132867	0.188811	0.013986	0.013986	-0.237762	0.321678	0.300699	0.51049	-0.048951	0.370629	1	0.0699301	-0.104895	0.552448	0.216783	-0.237762	0.258741	0.272727	0.552448	0.27972	-0.167832	-0.307692	0.034965	0.251748	-0.048951	-0.132867	0.0559441	0.167832	0.608392	-0.041958
Leucine	-0.125874	-0.0979021	0.167832	-0.034965	-0.167832	-0.300699	0.188811	0.216783	0.0629371	0.111888	-0.265734	-0.0629371	0.27972	-0.594406	-0.125874	-0.216783	0.13986	-0.125874	-0.13986	-0.482517	-0.0699301	-0.0769231	0	0.202797	-0.188811	-0.426573	0.111888	-0.307692	0.433566	0.0699301	1	-0.167832	0.356643	0.0699301	-0.328671	0	-0.181818	-0.111888	0.00699301	-0.482517	0.160839	0.0769231	0.363636	0.041958	-0.538462	0.0839161	0.286713	-0.20979	-0.27972
unknown.010	0.41958	0.0559441	-0.517483	0.426573	0.601399	0.636364	0.699301	-0.13986	-0.517483	-0.160839	-0.482517	0.566434	0.167832	-0.244755	0.216783	-0.58042	0.230769	-0.314685	0.426573	0.727273	0.300699	0.454545	0.601399	0.034965	0.769231	0.657343	0.461538	0.482517	-0.657343	-0.104895	-0.167832	1	-0.692308	0.573427	-0.202797	0.216783	0.258741	-0.342657	-0.111888	0.657343	-0.496503	-0.664336	0.216783	0.923077	-0.384615	0.685315	-0.468531	0.34965	0.160839
unknown.aliphatic.acid.methyl.ester.hydroxy.TMS.01	-0.300699	-0.13986	0.545455	-0.356643	-0.370629	-0.629371	-0.48951	0.293706	0.41958	0.461538	0.503497	-0.440559	0.13986	-0.111888	-0.0699301	0.370629	-0.0769231	0.440559	-0.300699	-0.468531	-0.0909091	-0.251748	-0.440559	-0.0839161	-0.314685	-0.426573	0.041958	-0.48951	0.706294	0.552448	0.356643	-0.692308	1	-0.307692	-0.118881	0.160839	-0.0769231	0.566434	0.433566	-0.65035	0.104895	0.370629	0.0699301	-0.566434	0.188811	-0.461538	0.51049	0.216783	-0.034965
Isoleucine	0.0629371	0.111888	-0.342657	0.727273	0.160839	0.587413	0.468531	-0.13986	-0.167832	0.370629	-0.755245	0.797203	-0.188811	-0.552448	-0.20979	-0.41958	0.41958	0.104895	0.118881	0.370629	0.699301	0.0699301	0.594406	0.0909091	0.461538	0.433566	0.272727	0.412587	-0.328671	0.216783	0.0699301	0.573427	-0.307692	1	-0.0629371	-0.265734	0.370629	0.216783	0.188811	0.237762	-0.783217	-0.734266	0.251748	0.72028	-0.573427	0.951049	-0.153846	0.174825	-0.104895
unknown.122	0.237762	0.132867	-0.202797	-0.13986	-0.034965	-0.146853	0.202797	-0.433566	-0.174825	-0.013986	-0.00699301	0.0559441	-0.804196	0.125874	0.013986	0.0629371	0	-0.027972	0.174825	0.041958	-0.342657	0.0769231	0.034965	0.566434	-0.013986	0.125874	-0.545455	0.475524	-0.160839	-0.237762	-0.328671	-0.202797	-0.118881	-0.0629371	1	-0.811189	-0.258741	0.0699301	-0.321678	-0.188811	0.104895	-0.118881	-0.552448	-0.0909091	-0.202797	-0.111888	0.20979	-0.391608	0.314685
Glycine	0.0769231	-0.0559441	0.160839	-0.0839161	0.293706	0.0839161	-0.195804	0.517483	0.041958	0.013986	0.398601	-0.342657	0.86014	0.181818	0.356643	0.041958	0.034965	0	0.0979021	0.0629371	0.0699301	0.223776	-0.013986	-0.503497	0.13986	0.0769231	0.48951	-0.391608	0.202797	0.258741	0	0.216783	0.160839	-0.265734	-0.811189	1	0.265734	-0.034965	0.223776	0.34965	0.0909091	0.265734	0.272727	0.041958	0.426573	-0.181818	-0.188811	0.573427	-0.0839161
similar.to.tetracosane	0.188811	-0.13986	-0.125874	0.293706	0.272727	0.587413	0.0629371	0.405594	0.104895	0.328671	-0.272727	0.027972	0.041958	0.153846	0.195804	0.0839161	0.342657	0.244755	0.230769	-0.160839	0.426573	0.020979	0.314685	-0.0769231	0.181818	0.566434	0.00699301	-0.0909091	0.0909091	0.272727	-0.181818	0.258741	-0.0769231	0.370629	-0.258741	0.265734	1	0.468531	-0.00699301	0.321678	-0.286713	0	-0.111888	0.314685	-0.0629371	0.384615	0.314685	0.41958	-0.216783
phosphoric.acid	-0.27972	0.013986	0.118881	0.237762	-0.293706	0.013986	-0.342657	0.153846	0.524476	0.811189	0.041958	0.00699301	-0.237762	-0.146853	0.048951	0.587413	0.237762	0.608392	-0.272727	-0.272727	0.454545	-0.307692	-0.041958	-0.181818	-0.167832	0.104895	0.0629371	-0.0629371	0.356643	0.552448	-0.111888	-0.342657	0.566434	0.216783	0.0699301	-0.034965	0.468531	1	0.587413	-0.041958	-0.391608	-0.0629371	-0.041958	-0.174825	0.0909091	0.041958	0.265734	0.412587	-0.34965
Phosphate	-0.573427	0.20979	0.405594	0.356643	-0.58042	-0.188811	-0.384615	-0.272727	0.34965	0.587413	-0.013986	0.335664	0.0909091	-0.475524	-0.230769	0.405594	-0.237762	0.545455	-0.566434	0.174825	0.643357	-0.475524	-0.258741	-0.398601	-0.223776	-0.293706	0.447552	-0.272727	-0.013986	0.27972	0.00699301	-0.111888	0.433566	0.188811	-0.321678	0.223776	-0.00699301	0.587413	1	0.146853	-0.552448	-0.321678	0.538462	-0.0699301	0.27972	0.0839161	-0.20979	0.321678	-0.461538
Proline	0.237762	0.391608	-0.391608	0.594406	0.307692	0.664336	0.202797	-0.0629371	-0.188811	0.0979021	-0.251748	0.356643	0.195804	0.00699301	0.27972	-0.020979	0.195804	-0.167832	0.237762	0.454545	0.41958	0.258741	0.447552	-0.216783	0.244755	0.482517	0.293706	0.265734	-0.461538	-0.167832	-0.482517	0.657343	-0.65035	0.237762	-0.188811	0.34965	0.321678	-0.041958	0.146853	1	-0.272727	-0.342657	0.13986	0.545455	0.118881	0.377622	-0.594406	0.237762	-0.321678
Benzoic.acid	0.258741	0.132867	0.251748	-0.531469	0.118881	-0.314685	-0.13986	0.377622	-0.132867	-0.321678	0.545455	-0.818182	0.286713	0.524476	0.258741	0.111888	0	-0.216783	0.181818	-0.559441	-0.783217	0.202797	-0.132867	0.272727	-0.496503	-0.321678	-0.517483	-0.272727	0.524476	-0.307692	0.160839	-0.496503	0.104895	-0.783217	0.104895	0.0909091	-0.286713	-0.391608	-0.552448	-0.272727	1	0.86014	-0.48951	-0.517483	0.265734	-0.636364	0.335664	-0.503497	0.132867
unknown.012	0.048951	0.034965	0.41958	-0.475524	-0.00699301	-0.251748	-0.482517	0.594406	0.146853	-0.132867	0.664336	-0.888112	0.363636	0.601399	0.0909091	0.286713	-0.048951	0.00699301	0.027972	-0.692308	-0.566434	-0.020979	-0.286713	0.034965	-0.573427	-0.307692	-0.41958	-0.517483	0.699301	0.034965	0.0769231	-0.664336	0.370629	-0.734266	-0.118881	0.265734	0	-0.0629371	-0.321678	-0.342657	0.86014	1	-0.398601	-0.699301	0.468531	-0.657343	0.48951	-0.27972	0.020979
Serine..major.	-0.447552	-0.0769231	-0.013986	0.391608	-0.391608	-0.013986	-0.216783	-0.13986	0.307692	0.041958	-0.356643	0.517483	0.20979	-0.664336	-0.552448	-0.195804	-0.342657	-0.265734	-0.321678	0.146853	0.538462	-0.335664	-0.27972	-0.398601	0.0979021	-0.265734	0.643357	-0.377622	-0.223776	0.251748	0.363636	0.216783	0.0699301	0.251748	-0.552448	0.272727	-0.111888	-0.041958	0.538462	0.13986	-0.48951	-0.398601	1	0.181818	-0.167832	0.202797	-0.34965	0.195804	-0.531469
Succinic.acid	0.48951	0.202797	-0.461538	0.559441	0.552448	0.622378	0.825175	-0.118881	-0.566434	0.104895	-0.629371	0.622378	0.0839161	-0.461538	0.195804	-0.615385	0.405594	-0.216783	0.475524	0.566434	0.363636	0.468531	0.748252	0.286713	0.685315	0.636364	0.356643	0.482517	-0.482517	-0.048951	0.041958	0.923077	-0.566434	0.72028	-0.0909091	0.041958	0.314685	-0.174825	-0.0699301	0.545455	-0.517483	-0.699301	0.181818	1	-0.615385	0.832168	-0.244755	0.230769	0.0559441
unknown.acid.519	-0.244755	0.0699301	0.51049	-0.314685	-0.265734	-0.293706	-0.685315	0	0.195804	-0.0699301	0.636364	-0.405594	0.251748	0.664336	0.104895	0.517483	-0.363636	0.41958	-0.244755	0.013986	-0.027972	-0.181818	-0.447552	-0.503497	-0.433566	-0.342657	-0.174825	-0.405594	0.132867	-0.132867	-0.538462	-0.384615	0.188811	-0.573427	-0.202797	0.426573	-0.0629371	0.0909091	0.27972	0.118881	0.265734	0.468531	-0.167832	-0.615385	1	-0.573427	-0.146853	0.0629371	0.034965
Threonine	0.230769	0.286713	-0.300699	0.776224	0.27972	0.678322	0.601399	-0.111888	-0.384615	0.307692	-0.769231	0.755245	-0.041958	-0.517483	-0.132867	-0.531469	0.447552	0.027972	0.258741	0.391608	0.629371	0.195804	0.727273	0.230769	0.426573	0.468531	0.216783	0.384615	-0.342657	0.0559441	0.0839161	0.685315	-0.461538	0.951049	-0.111888	-0.181818	0.384615	0.041958	0.0839161	0.377622	-0.636364	-0.657343	0.202797	0.832168	-0.573427	1	-0.13986	0.048951	-0.111888
similar.to.beta.alanine.N..2.hydroxyethyl.	0.216783	0	0.468531	-0.27972	-0.0559441	-0.237762	-0.027972	0.286713	-0.0979021	0.223776	0.146853	-0.412587	-0.111888	0.0979021	-0.0979021	-0.020979	0.020979	0.265734	0.188811	-0.573427	-0.272727	-0.0629371	-0.0839161	0.594406	-0.27972	-0.0699301	-0.496503	-0.412587	0.58042	0.167832	0.286713	-0.468531	0.51049	-0.153846	0.20979	-0.188811	0.314685	0.265734	-0.20979	-0.594406	0.335664	0.48951	-0.34965	-0.244755	-0.146853	-0.13986	1	-0.244755	0.125874
Fumaric.acid	-0.0629371	-0.440559	-0.293706	-0.027972	0.335664	0.216783	-0.027972	0.300699	0.293706	0.181818	0.188811	-0.00699301	0.244755	-0.020979	0.34965	0.160839	0.153846	0.104895	-0.027972	0.314685	0.237762	0.0979021	0.027972	-0.545455	0.608392	0.51049	0.699301	0.174825	-0.104895	0.608392	-0.20979	0.34965	0.216783	0.174825	-0.391608	0.573427	0.41958	0.412587	0.321678	0.237762	-0.503497	-0.27972	0.195804	0.230769	0.0629371	0.048951	-0.244755	1	0.118881
Pelargonic.acid.or.Nonanoic.acid	0.426573	-0.216783	-0.00699301	-0.559441	0.531469	-0.153846	0.356643	-0.0559441	-0.524476	-0.412587	0.405594	-0.223776	-0.034965	0.412587	0.272727	-0.356643	0	0.013986	0.370629	0.440559	-0.552448	0.447552	0.111888	0.27972	0.496503	0.286713	-0.125874	0.398601	-0.153846	-0.041958	-0.27972	0.160839	-0.034965	-0.104895	0.314685	-0.0839161	-0.216783	-0.34965	-0.461538	-0.321678	0.132867	0.020979	-0.531469	0.0559441	0.034965	-0.111888	0.125874	0.118881	1
unknown.129	0.902098	0.244755	-0.111888	-0.216783	0.755245	0.027972	0.678322	0.125874	-0.825175	-0.104895	0.167832	-0.167832	0.188811	0.195804	0.517483	-0.601399	0.433566	-0.167832	0.825175	0.27972	-0.468531	0.881119	0.587413	0.615385	0.461538	0.356643	-0.251748	0.356643	0.0699301	-0.153846	-0.034965	0.356643	-0.188811	-0.020979	0.293706	0.00699301	-0.104895	-0.405594	-0.566434	-0.00699301	0.300699	0.020979	-0.51049	0.405594	-0.237762	0.118881	0.188811	-0.0769231	0.699301
PRED_Uracil	-0.146853	-0.20979	0.34965	-0.748252	-0.0769231	-0.496503	-0.468531	0.293706	0.27972	-0.146853	0.881119	-0.895105	0.0839161	0.58042	0.265734	0.587413	-0.237762	0.181818	-0.230769	-0.405594	-0.699301	-0.153846	-0.51049	-0.0769231	-0.384615	-0.216783	-0.216783	-0.202797	0.461538	0.104895	-0.13986	-0.692308	0.545455	-0.825175	0.153846	0.160839	-0.188811	0.146853	-0.111888	-0.433566	0.643357	0.748252	-0.496503	-0.776224	0.531469	-0.867133	0.342657	0.048951	0.286713
beta.Alanine	0.153846	-0.391608	0.125874	-0.657343	0.363636	-0.328671	-0.0769231	0.377622	0.020979	-0.153846	0.629371	-0.615385	0.531469	0.482517	0.692308	0.195804	0.104895	0.174825	0.104895	0.027972	-0.370629	0.34965	-0.111888	-0.391608	0.188811	0	0.146853	-0.0839161	0.27972	0.0909091	-0.048951	-0.034965	0.314685	-0.482517	-0.356643	0.671329	0.00699301	-0.048951	-0.0769231	-0.0909091	0.286713	0.321678	-0.244755	-0.20979	0.440559	-0.496503	-0.0769231	0.538462	0.426573
unknown.amine.04	0.0559441	-0.384615	-0.0979021	-0.34965	0.41958	0.0559441	0.153846	0.454545	0.146853	0.188811	0.342657	-0.482517	0.195804	0.258741	0.692308	0.370629	0.447552	0.377622	-0.041958	-0.104895	-0.216783	0.160839	0.195804	-0.188811	0.223776	0.377622	0.167832	0.321678	0.293706	0.314685	-0.00699301	-0.027972	0.314685	-0.020979	-0.125874	0.286713	0.356643	0.398601	-0.048951	-0.132867	0.027972	0.146853	-0.482517	-0.020979	0.041958	-0.0979021	0.125874	0.608392	0.328671
similar.to.gluconic.acid.2..oxo	0.0699301	-0.13986	-0.048951	-0.454545	-0.041958	-0.321678	-0.293706	0.034965	0.27972	-0.00699301	0.426573	-0.503497	-0.104895	0.58042	0.615385	0.629371	0.027972	0.132867	0.013986	-0.237762	-0.293706	0.111888	-0.237762	-0.265734	-0.258741	-0.111888	-0.342657	-0.020979	0.188811	-0.251748	-0.363636	-0.328671	0.0909091	-0.643357	0.251748	0.153846	-0.013986	0.181818	-0.0909091	0.153846	0.398601	0.321678	-0.426573	-0.433566	0.51049	-0.664336	-0.111888	0.104895	-0.041958
unknown.amine.05	-0.041958	-0.657343	-0.335664	-0.272727	0.426573	0.104895	0.335664	0.160839	0.034965	-0.286713	-0.0699301	0.00699301	0.251748	0.020979	0.405594	-0.125874	0.216783	-0.00699301	-0.048951	0.300699	-0.020979	0.181818	0.146853	-0.41958	0.587413	0.286713	0.461538	0.356643	-0.20979	0.111888	0.146853	0.433566	-0.0909091	0.244755	-0.405594	0.321678	0.125874	-0.153846	-0.132867	-0.048951	-0.27972	-0.293706	0.034965	0.300699	-0.167832	0.167832	-0.335664	0.608392	0.384615
PRED_Homoserine..DL...3TMS.	-0.202797	0.258741	0.216783	0.223776	-0.286713	0.118881	-0.251748	-0.58042	-0.153846	-0.237762	-0.041958	0.405594	-0.118881	0.195804	-0.342657	0.027972	-0.58042	0.125874	-0.167832	0.573427	0.342657	-0.265734	-0.230769	-0.223776	-0.0839161	-0.0629371	0.00699301	-0.104895	-0.622378	-0.370629	-0.657343	0.223776	-0.426573	0.00699301	-0.013986	0.041958	-0.0699301	-0.188811	0.307692	0.475524	-0.272727	-0.223776	0.195804	0.013986	0.538462	0.0629371	-0.398601	-0.118881	-0.034965
similar.to.butyric.acid.4.amino.2.hydroxy	-0.244755	0.384615	0.300699	0.286713	-0.20979	0.188811	-0.503497	-0.153846	0.034965	0.041958	0.265734	0.125874	0.195804	0.307692	-0.230769	0.223776	-0.321678	0.265734	-0.202797	0.363636	0.363636	-0.20979	-0.153846	-0.426573	-0.216783	-0.0629371	0.104895	-0.188811	-0.230769	-0.027972	-0.657343	0.013986	-0.153846	-0.0699301	-0.237762	0.307692	0.020979	0.0699301	0.447552	0.475524	-0.146853	0.0699301	0.118881	-0.188811	0.755245	-0.034965	-0.377622	0.048951	-0.125874
unknown.132	0.111888	0.230769	0.020979	0.153846	0.125874	0.244755	-0.202797	-0.223776	-0.13986	0.041958	0.251748	0.167832	0.013986	0.440559	0.153846	0.146853	-0.13986	0.258741	0.132867	0.608392	0.293706	0.132867	0.041958	-0.328671	0.195804	0.307692	0.0699301	0.125874	-0.398601	-0.041958	-0.902098	0.286713	-0.272727	-0.00699301	0.020979	0.286713	0.181818	0.125874	0.272727	0.608392	-0.286713	-0.167832	-0.118881	0.0699301	0.643357	0.00699301	-0.398601	0.328671	0.174825
similar.to.erythritol	-0.125874	0.363636	0.146853	0.545455	-0.118881	0.391608	-0.237762	-0.216783	-0.020979	0.314685	-0.111888	0.440559	0.0909091	0.0909091	-0.0979021	0.13986	-0.0629371	0.41958	-0.0769231	0.475524	0.72028	-0.111888	0.132867	-0.391608	0.00699301	0.167832	0.167832	-0.048951	-0.328671	0.013986	-0.622378	0.300699	-0.244755	0.335664	-0.258741	0.272727	0.34965	0.293706	0.559441	0.65035	-0.517483	-0.293706	0.181818	0.188811	0.503497	0.34965	-0.384615	0.244755	-0.230769
similar.to.n.Hexadecane	0.538462	0.27972	0.300699	-0.146853	0.146853	-0.300699	0	-0.0839161	-0.503497	-0.0559441	0.160839	0.020979	0.265734	0.286713	0.104895	-0.461538	0	0.020979	0.594406	0.223776	0	0.566434	0.0909091	0.125874	0.0769231	-0.244755	-0.356643	-0.328671	0.111888	-0.244755	-0.153846	0.0979021	-0.041958	-0.195804	-0.027972	0.230769	-0.181818	-0.356643	-0.125874	0.0559441	0.181818	0.0839161	-0.020979	0.027972	0.328671	-0.104895	0.013986	-0.188811	0.293706
similat.to.nicotinamide	-0.377622	-0.412587	0.00699301	0.0909091	-0.118881	0.0629371	-0.384615	0.482517	0.608392	0.41958	0.00699301	-0.020979	0.0769231	-0.13986	-0.202797	0.181818	0.244755	0.300699	-0.265734	-0.314685	0.391608	-0.265734	-0.104895	-0.447552	0.0839161	0.034965	0.300699	-0.181818	0.412587	0.776224	0.216783	-0.251748	0.566434	0.335664	-0.384615	0.153846	0.405594	0.622378	0.321678	-0.356643	-0.384615	0.027972	0.223776	-0.188811	-0.048951	0.118881	0.195804	0.51049	-0.153846
unknown.carboxylic.acid.08	0.818182	0.167832	-0.314685	-0.153846	0.874126	0.202797	0.559441	0.300699	-0.629371	-0.13986	0.272727	-0.237762	0.447552	0.286713	0.727273	-0.426573	0.496503	-0.27972	0.755245	0.356643	-0.384615	0.923077	0.594406	0.202797	0.552448	0.475524	0.0559441	0.398601	0	-0.0699301	-0.167832	0.51049	-0.293706	-0.104895	0	0.384615	-0.020979	-0.391608	-0.461538	0.335664	0.265734	0.020979	-0.377622	0.433566	-0.048951	0.041958	-0.181818	0.237762	0.538462
Thymine	-0.573427	-0.132867	0.153846	0.370629	-0.594406	0	-0.160839	-0.251748	0.482517	0.545455	-0.482517	0.433566	-0.391608	-0.559441	-0.34965	0.370629	-0.111888	0.482517	-0.552448	-0.160839	0.65035	-0.664336	-0.188811	-0.118881	-0.188811	-0.0909091	0.181818	-0.153846	-0.027972	0.251748	0.216783	-0.13986	0.328671	0.475524	-0.0559441	-0.244755	0.370629	0.713287	0.65035	-0.104895	-0.636364	-0.398601	0.377622	0.048951	-0.230769	0.321678	0.188811	0.181818	-0.538462
similar.to.citramalic.acid	-0.104895	0.321678	-0.00699301	0.741259	-0.244755	0.328671	0.00699301	-0.405594	-0.034965	0.440559	-0.587413	0.825175	-0.111888	-0.384615	-0.258741	-0.118881	0.027972	0.286713	-0.020979	0.447552	0.937063	-0.0979021	0.230769	-0.216783	0.125874	0.0769231	0.195804	-0.027972	-0.391608	-0.00699301	-0.244755	0.433566	-0.265734	0.65035	-0.181818	0.013986	0.293706	0.286713	0.594406	0.552448	-0.769231	-0.664336	0.482517	0.461538	0.020979	0.629371	-0.363636	0.13986	-0.41958
unknown.136	-0.0839161	0.293706	0.384615	0.146853	-0.258741	-0.0629371	-0.202797	-0.125874	0.0909091	0.699301	0.13986	0.00699301	-0.342657	0.0839161	0.0629371	0.475524	0.132867	0.811189	-0.13986	-0.0559441	0.300699	-0.202797	0.048951	0.13986	-0.272727	0.0629371	-0.293706	0.027972	0.237762	0.202797	-0.363636	-0.34965	0.405594	0.160839	0.34965	-0.244755	0.314685	0.804196	0.461538	-0.0699301	-0.244755	-0.00699301	-0.391608	-0.188811	0.272727	0.0629371	0.370629	0.0839161	-0.013986
unknown.019	0.440559	0.370629	-0.398601	0.748252	0.391608	0.622378	0.727273	-0.111888	-0.496503	0.335664	-0.741259	0.727273	-0.041958	-0.559441	0.00699301	-0.615385	0.531469	-0.111888	0.454545	0.405594	0.517483	0.405594	0.811189	0.370629	0.51049	0.51049	0.188811	0.440559	-0.314685	0.027972	0.111888	0.741259	-0.475524	0.867133	0.013986	-0.181818	0.300699	-0.013986	0	0.433566	-0.552448	-0.685315	0.174825	0.916084	-0.671329	0.944056	-0.13986	0.034965	-0.0839161
Malic.acid	0.314685	0.370629	-0.286713	0.797203	0.216783	0.545455	0.538462	-0.174825	-0.405594	0.342657	-0.734266	0.825175	-0.020979	-0.643357	-0.223776	-0.643357	0.321678	-0.132867	0.377622	0.440559	0.65035	0.272727	0.622378	0.272727	0.482517	0.391608	0.286713	0.223776	-0.34965	0.118881	0.104895	0.706294	-0.384615	0.846154	-0.0909091	-0.104895	0.272727	0.00699301	0.174825	0.426573	-0.657343	-0.713287	0.426573	0.853147	-0.587413	0.902098	-0.146853	0.0629371	-0.188811
X4.Aminobutyric.acid	-0.0769231	0.461538	0.335664	0.538462	-0.244755	0.111888	0.0559441	-0.202797	-0.0699301	0.839161	-0.251748	0.412587	-0.160839	-0.391608	-0.0769231	0.153846	0.244755	0.734266	-0.111888	0.125874	0.643357	-0.146853	0.300699	0.174825	-0.118881	0.0699301	-0.00699301	0.034965	0.104895	0.223776	-0.0699301	-0.00699301	0.272727	0.559441	0.0769231	-0.174825	0.321678	0.713287	0.657343	0.0979021	-0.545455	-0.356643	0.00699301	0.223776	-0.034965	0.503497	0.202797	0.0979021	-0.216783
Aspartic.acid	0.314685	0.230769	-0.335664	0.741259	0.293706	0.65035	0.517483	-0.027972	-0.307692	0.391608	-0.685315	0.713287	-0.13986	-0.538462	-0.20979	-0.552448	0.391608	-0.0559441	0.377622	0.328671	0.601399	0.20979	0.629371	0.314685	0.531469	0.58042	0.244755	0.286713	-0.272727	0.293706	0.034965	0.629371	-0.293706	0.895105	-0.00699301	-0.174825	0.496503	0.195804	0.0909091	0.314685	-0.678322	-0.629371	0.251748	0.804196	-0.636364	0.909091	0.0629371	0.174825	-0.104895
Adipic.acid	-0.244755	-0.293706	0.237762	-0.202797	0.027972	-0.188811	-0.0699301	-0.132867	-0.0839161	-0.293706	0.195804	0.13986	0.468531	-0.0699301	-0.0769231	-0.20979	-0.384615	0.0979021	-0.20979	0.573427	0.13986	-0.041958	-0.251748	-0.482517	0.363636	-0.111888	0.594406	-0.153846	-0.307692	0.111888	-0.00699301	0.321678	0.0979021	0.027972	-0.601399	0.552448	-0.188811	-0.265734	0.34965	-0.00699301	-0.335664	-0.237762	0.461538	0.0979021	0.286713	-0.00699301	-0.377622	0.475524	0.321678
Methionine	-0.300699	0.034965	-0.195804	0.699301	-0.293706	0.412587	0.0559441	-0.454545	0.111888	0.223776	-0.727273	0.909091	-0.384615	-0.531469	-0.552448	-0.181818	-0.13986	0.0769231	-0.195804	0.412587	0.832168	-0.356643	0.0839161	-0.13986	0.251748	0.195804	0.314685	0.104895	-0.566434	0.118881	-0.13986	0.426573	-0.293706	0.776224	-0.0559441	-0.258741	0.286713	0.244755	0.454545	0.321678	-0.881119	-0.755245	0.559441	0.468531	-0.286713	0.692308	-0.258741	0.132867	-0.356643
unknown.carbohydrate.02	0.0839161	-0.188811	-0.13986	-0.342657	0.0699301	-0.188811	0.20979	-0.265734	0.041958	0.0909091	0.174825	-0.195804	-0.342657	0.13986	0.636364	0.51049	-0.020979	0.237762	-0.0559441	0.125874	-0.237762	0.027972	-0.0699301	0.0699301	0.111888	0.265734	-0.034965	0.34965	-0.174825	-0.181818	-0.293706	0.027972	0.0629371	-0.258741	0.433566	-0.048951	0.0979021	0.321678	0.0629371	0.153846	-0.027972	-0.167832	-0.391608	0.034965	0.048951	-0.293706	0	0.335664	0.146853
Xylitol	-0.405594	-0.0699301	0.314685	-0.0629371	-0.447552	-0.342657	-0.188811	-0.34965	0.321678	0.503497	0.020979	0.0629371	-0.223776	-0.048951	0.314685	0.699301	-0.020979	0.818182	-0.48951	0.034965	0.363636	-0.342657	-0.181818	-0.307692	-0.272727	-0.216783	-0.027972	0.013986	0.041958	-0.0769231	-0.13986	-0.237762	0.363636	0.034965	0.0559441	-0.013986	0.111888	0.664336	0.65035	0.013986	-0.342657	-0.237762	-0.0979021	-0.181818	0.335664	-0.0979021	-0.0839161	0.286713	-0.181818
Glutaric.acid..2.hydroxy	0.0699301	0.132867	-0.0839161	0.440559	-0.034965	0.167832	0.524476	-0.454545	-0.314685	0.321678	-0.713287	0.734266	-0.384615	-0.461538	-0.111888	-0.342657	0.321678	0.34965	0.0629371	0.342657	0.524476	0.0629371	0.482517	0.27972	0.237762	0.104895	-0.104895	0.405594	-0.27972	-0.146853	0.125874	0.34965	-0.223776	0.832168	0.216783	-0.531469	0.0839161	0.132867	0.13986	-0.027972	-0.615385	-0.706294	0.013986	0.538462	-0.482517	0.776224	-0.048951	-0.125874	0.0769231
Glutamic.acid..N.acetyl	0.79021	0.433566	0.0909091	-0.202797	0.503497	-0.0769231	0.538462	0.13986	-0.769231	-0.160839	0.153846	-0.335664	0.293706	0.167832	0.41958	-0.461538	0.272727	-0.265734	0.685315	-0.0559441	-0.573427	0.692308	0.433566	0.706294	0.00699301	0.041958	-0.41958	0.041958	0.223776	-0.412587	0.181818	0.132867	-0.202797	-0.300699	0.216783	0.027972	-0.202797	-0.538462	-0.58042	0.013986	0.65035	0.314685	-0.433566	0.216783	-0.167832	-0.0629371	0.286713	-0.447552	0.342657
similar.to.asparagine	0.643357	0.58042	-0.244755	0.559441	0.545455	0.503497	0.79021	-0.00699301	-0.692308	0.34965	-0.447552	0.377622	0.195804	-0.293706	0.41958	-0.468531	0.685315	0.013986	0.566434	0.335664	0.244755	0.643357	0.937063	0.447552	0.321678	0.433566	-0.00699301	0.468531	-0.111888	-0.202797	0.0629371	0.643357	-0.468531	0.559441	0.034965	-0.020979	0.188811	-0.104895	-0.104895	0.51049	-0.167832	-0.405594	-0.167832	0.804196	-0.426573	0.727273	-0.146853	-0.0699301	0.027972
Pyroglutamic.acid	0.370629	0.601399	-0.188811	0.874126	0.20979	0.552448	0.405594	-0.0909091	-0.398601	0.531469	-0.587413	0.72028	0.111888	-0.503497	-0.0699301	-0.482517	0.447552	0.013986	0.41958	0.391608	0.713287	0.363636	0.699301	0.188811	0.314685	0.335664	0.195804	0.167832	-0.195804	0.0979021	-0.034965	0.615385	-0.34965	0.741259	-0.125874	0.027972	0.293706	0.125874	0.286713	0.594406	-0.552448	-0.58042	0.321678	0.755245	-0.335664	0.825175	-0.216783	0.048951	-0.293706
Glutamic.acid	-0.048951	0.321678	-0.20979	0.797203	-0.118881	0.398601	0.328671	-0.468531	-0.195804	0.314685	-0.727273	0.958042	-0.223776	-0.72028	-0.426573	-0.412587	0.034965	-0.020979	0.013986	0.538462	0.748252	-0.0629371	0.342657	0.0979021	0.342657	0.20979	0.363636	0.230769	-0.531469	0.0699301	0	0.573427	-0.335664	0.818182	-0.013986	-0.244755	0.0839161	0.0979021	0.433566	0.391608	-0.811189	-0.839161	0.559441	0.678322	-0.447552	0.804196	-0.314685	0.041958	-0.27972
Putrescine	0.027972	0.307692	-0.00699301	0.776224	-0.118881	0.342657	0.202797	-0.118881	-0.118881	0.531469	-0.678322	0.769231	-0.013986	-0.713287	-0.440559	-0.447552	0.188811	0.0909091	0.125874	0.195804	0.804196	-0.020979	0.356643	0.132867	0.223776	0.118881	0.272727	-0.111888	-0.111888	0.293706	0.244755	0.391608	-0.034965	0.797203	-0.230769	-0.0699301	0.321678	0.265734	0.440559	0.202797	-0.699301	-0.58042	0.587413	0.58042	-0.454545	0.783217	0.034965	0.0699301	-0.391608
similar.to.fucose..minor.	0.195804	0.125874	-0.041958	0.27972	0.307692	0.356643	0.0559441	0.048951	-0.167832	0.272727	0.146853	0.237762	0.13986	-0.0979021	0	-0.153846	-0.041958	0.104895	0.230769	0.559441	0.321678	0.153846	0.153846	-0.0559441	0.559441	0.594406	0.517483	0.0839161	-0.265734	0.517483	-0.461538	0.454545	0.0629371	0.27972	-0.13986	0.384615	0.398601	0.321678	0.377622	0.391608	-0.538462	-0.321678	0.188811	0.398601	0.0769231	0.265734	-0.020979	0.657343	0.181818
Phenylalanine	0.216783	-0.363636	-0.335664	-0.104895	0.545455	0.153846	0.405594	0.545455	-0.0909091	-0.153846	-0.048951	-0.118881	0.440559	-0.286713	0.125874	-0.51049	0.384615	-0.41958	0.244755	-0.0559441	-0.223776	0.363636	0.293706	0.027972	0.538462	0.258741	0.461538	0.153846	0.188811	0.426573	0.594406	0.300699	0.104895	0.223776	-0.398601	0.265734	0.027972	-0.258741	-0.328671	-0.272727	0.00699301	-0.027972	0.181818	0.335664	-0.573427	0.216783	0.0559441	0.335664	0.258741
Benzoic.acid..4.hydroxy	0.356643	0.391608	-0.230769	0.79021	0.251748	0.608392	0.58042	-0.027972	-0.391608	0.468531	-0.776224	0.678322	-0.027972	-0.517483	-0.0629371	-0.51049	0.552448	0.0629371	0.384615	0.202797	0.636364	0.27972	0.769231	0.342657	0.307692	0.398601	0.0559441	0.244755	-0.13986	0.048951	0.167832	0.58042	-0.363636	0.881119	-0.0699301	-0.174825	0.454545	0.132867	0.0699301	0.363636	-0.524476	-0.552448	0.160839	0.797203	-0.587413	0.951049	0.020979	-0.034965	-0.230769
Glutamine..N.acetyl	0.426573	0.293706	0.034965	-0.328671	0.104895	-0.363636	0.146853	0.0909091	-0.195804	0.048951	0.300699	-0.517483	0.020979	0.181818	0.517483	0.167832	0.202797	-0.153846	0.307692	-0.391608	-0.587413	0.377622	0.0769231	0.433566	-0.328671	-0.195804	-0.468531	-0.00699301	0.398601	-0.34965	0.153846	-0.307692	0.0909091	-0.601399	0.412587	-0.0769231	-0.300699	-0.125874	-0.335664	-0.041958	0.713287	0.405594	-0.440559	-0.202797	0	-0.482517	0.20979	-0.377622	-0.013986
unknown.027	-0.223776	0.27972	0.0629371	0.65035	-0.468531	0.153846	-0.0699301	-0.517483	0.118881	0.552448	-0.594406	0.762238	-0.398601	-0.41958	-0.293706	0.111888	-0.041958	0.412587	-0.167832	0.244755	0.874126	-0.293706	0.0769231	-0.0909091	-0.0699301	-0.027972	0.013986	-0.048951	-0.300699	-0.034965	-0.202797	0.174825	-0.0979021	0.566434	0.0769231	-0.237762	0.27972	0.496503	0.636364	0.370629	-0.727273	-0.622378	0.370629	0.286713	-0.027972	0.496503	-0.160839	0.027972	-0.503497
similar.to.gluconic.acid	-0.251748	-0.664336	-0.405594	-0.377622	0.0629371	0.0979021	-0.321678	0.013986	0.391608	-0.72028	0.13986	-0.146853	-0.125874	0.566434	0	0.181818	-0.335664	-0.363636	-0.167832	0.0979021	-0.188811	-0.167832	-0.412587	-0.615385	0.181818	0.104895	0.0839161	0.0839161	-0.391608	-0.125874	-0.41958	0.0629371	-0.356643	-0.293706	-0.0909091	0.13986	0.013986	-0.321678	-0.34965	0.111888	0.0629371	0.0979021	-0.00699301	-0.265734	0.328671	-0.363636	-0.426573	0.223776	0.146853
Pyrophosphate	-0.748252	-0.216783	0.27972	0.0769231	-0.769231	-0.167832	-0.587413	-0.13986	0.748252	0.335664	-0.111888	0.020979	-0.405594	-0.146853	-0.370629	0.727273	-0.356643	0.440559	-0.727273	-0.447552	0.363636	-0.867133	-0.559441	-0.286713	-0.545455	-0.293706	-0.027972	-0.370629	0.125874	0.167832	0.034965	-0.538462	0.41958	-0.020979	0	-0.188811	0.27972	0.685315	0.538462	-0.188811	-0.237762	0.0629371	0.202797	-0.454545	0.167832	-0.174825	0.244755	0.041958	-0.594406
Glycerol.3.phosphate	-0.447552	0.132867	-0.20979	0.811189	-0.34965	0.503497	-0.216783	-0.0699301	0.433566	0.461538	-0.573427	0.65035	-0.223776	-0.475524	-0.517483	0.104895	0.104895	0.111888	-0.335664	0.020979	0.839161	-0.440559	0.111888	-0.314685	-0.034965	0.118881	0.314685	0.027972	-0.181818	0.34965	-0.041958	0.125874	-0.104895	0.685315	-0.188811	-0.167832	0.356643	0.48951	0.517483	0.307692	-0.685315	-0.440559	0.496503	0.20979	-0.181818	0.58042	-0.237762	0.125874	-0.643357
Orotic.acid	-0.048951	0.370629	0.531469	0.223776	-0.342657	-0.272727	0.167832	-0.41958	-0.216783	0.629371	-0.251748	0.314685	-0.020979	-0.356643	0.174825	0.167832	0.0839161	0.776224	-0.13986	0.13986	0.48951	-0.0769231	0.160839	0.160839	-0.244755	-0.265734	-0.125874	-0.132867	0.0769231	-0.223776	0.132867	0.00699301	0.244755	0.27972	-0.020979	-0.034965	0.0909091	0.41958	0.622378	0.0629371	-0.342657	-0.342657	0.041958	0.195804	0.0699301	0.286713	0.111888	-0.027972	-0.188811
Glutamine	0.433566	0.34965	-0.440559	0.65035	0.41958	0.531469	0.748252	-0.265734	-0.552448	0.223776	-0.601399	0.755245	-0.0769231	-0.573427	0.020979	-0.629371	0.370629	-0.188811	0.433566	0.643357	0.412587	0.433566	0.713287	0.34965	0.657343	0.552448	0.335664	0.552448	-0.496503	0.034965	-0.020979	0.818182	-0.482517	0.776224	0.104895	-0.160839	0.111888	-0.0909091	0.0559441	0.468531	-0.608392	-0.797203	0.216783	0.93007	-0.622378	0.839161	-0.27972	0.13986	0.0769231
Glyceric.acid.3.phosphate	0.013986	-0.202797	0.104895	-0.111888	-0.013986	-0.286713	0.202797	0.363636	0.0699301	0.20979	-0.195804	-0.125874	0.223776	-0.468531	-0.027972	-0.258741	0.335664	-0.034965	0.020979	-0.51049	-0.0839161	0.0769231	0.0979021	0.216783	-0.041958	-0.293706	0.027972	-0.223776	0.566434	0.251748	0.93007	-0.202797	0.468531	0.146853	-0.244755	-0.034965	-0.0559441	0.027972	-0.0909091	-0.608392	0.118881	0.0979021	0.188811	0.027972	-0.559441	0.104895	0.412587	-0.0769231	-0.0909091
unknown.carbohydrate.03	0.559441	0.286713	0.0839161	-0.342657	0.314685	-0.174825	0.321678	-0.363636	-0.636364	-0.230769	0.307692	-0.167832	-0.125874	0.503497	0.51049	-0.0629371	-0.034965	0.0979021	0.440559	0.405594	-0.426573	0.48951	0.174825	0.377622	0.0839161	0.125874	-0.461538	0.300699	-0.230769	-0.573427	-0.531469	0.146853	-0.314685	-0.34965	0.524476	-0.0979021	-0.237762	-0.321678	-0.321678	0.20979	0.321678	0.034965	-0.622378	0.0629371	0.307692	-0.223776	-0.048951	-0.20979	0.566434
Lysine	0.20979	0.314685	-0.244755	0.748252	0.118881	0.461538	0.601399	-0.342657	-0.398601	0.342657	-0.818182	0.881119	-0.132867	-0.664336	-0.160839	-0.538462	0.307692	0.027972	0.237762	0.475524	0.678322	0.181818	0.608392	0.258741	0.41958	0.314685	0.223776	0.314685	-0.41958	-0.034965	0.125874	0.685315	-0.405594	0.895105	-0.027972	-0.223776	0.223776	0.034965	0.223776	0.377622	-0.713287	-0.811189	0.356643	0.846154	-0.587413	0.93007	-0.195804	0.020979	-0.167832
unknown.036	-0.587413	-0.132867	-0.0559441	0.181818	-0.531469	-0.020979	-0.272727	-0.265734	0.342657	-0.307692	-0.307692	0.328671	-0.356643	-0.384615	-0.888112	-0.0979021	-0.496503	-0.370629	-0.496503	-0.132867	0.0699301	-0.636364	-0.433566	-0.020979	-0.216783	-0.321678	0.118881	-0.125874	-0.244755	0.041958	0.258741	-0.216783	-0.0629371	0.132867	0.0629371	-0.475524	-0.342657	-0.195804	0.041958	-0.314685	-0.125874	-0.0909091	0.482517	-0.20979	-0.272727	0.0559441	-0.041958	-0.405594	-0.286713
similar.to.galactonic.acid	-0.552448	0.041958	0.286713	0.258741	-0.370629	0.013986	-0.587413	0.027972	0.412587	0.223776	0.0979021	0.153846	0.370629	0.034965	-0.174825	0.335664	-0.125874	0.405594	-0.475524	0.125874	0.594406	-0.335664	-0.216783	-0.797203	-0.237762	-0.314685	0.335664	-0.314685	0.020979	0.174825	-0.174825	-0.0839161	0.146853	0.0909091	-0.629371	0.461538	0.048951	0.258741	0.664336	0.244755	-0.321678	-0.027972	0.412587	-0.237762	0.615385	0.013986	-0.475524	0.286713	-0.356643
similar.to.siopropyl.beta.D.thiogalactopyranoside	0.398601	0.51049	0.342657	-0.0699301	0.0839161	-0.27972	-0.132867	0.188811	-0.216783	0.552448	0.517483	-0.307692	0	0.174825	0.153846	0.041958	0.307692	0.34965	0.363636	-0.13986	-0.181818	0.370629	0.167832	0.398601	-0.160839	-0.0559441	-0.384615	-0.041958	0.573427	0.300699	-0.174825	-0.426573	0.51049	-0.188811	0.412587	-0.111888	-0.125874	0.384615	0.0839161	-0.244755	0.251748	0.314685	-0.454545	-0.272727	0.216783	-0.20979	0.433566	-0.111888	0.272727
unknown.044	-0.153846	-0.0839161	0.692308	-0.41958	-0.405594	-0.461538	-0.461538	-0.0839161	0.0979021	0.0909091	0.286713	-0.328671	-0.202797	0.538462	-0.0769231	0.356643	-0.230769	0.699301	-0.160839	-0.328671	-0.034965	-0.286713	-0.377622	0.020979	-0.538462	-0.426573	-0.685315	-0.454545	0.370629	-0.174825	-0.195804	-0.629371	0.398601	-0.286713	0.153846	-0.153846	0.132867	0.272727	0.048951	-0.475524	0.230769	0.454545	-0.433566	-0.615385	0.566434	-0.34965	0.531469	-0.265734	0.174825
unknown.144	-0.447552	-0.020979	0.034965	0.552448	-0.370629	0.0909091	-0.202797	-0.0769231	0.384615	0.573427	-0.384615	0.608392	-0.034965	-0.657343	-0.454545	-0.013986	0.048951	0.286713	-0.335664	0.132867	0.811189	-0.335664	-0.020979	-0.34965	0.13986	-0.0629371	0.51049	-0.125874	-0.020979	0.566434	0.202797	0.0839161	0.328671	0.643357	-0.342657	0.027972	0.181818	0.552448	0.741259	-0.00699301	-0.804196	-0.531469	0.671329	0.188811	-0.188811	0.468531	-0.13986	0.384615	-0.405594
Palmitic.acid	-0.678322	-0.335664	-0.13986	0.111888	-0.636364	-0.167832	-0.678322	-0.13986	0.762238	-0.104895	-0.146853	0.265734	-0.27972	-0.181818	-0.657343	0.223776	-0.426573	-0.244755	-0.51049	-0.188811	0.328671	-0.58042	-0.622378	-0.58042	-0.195804	-0.412587	0.202797	-0.314685	-0.104895	0.230769	0.041958	-0.314685	0.132867	-0.034965	-0.118881	-0.125874	-0.202797	0.118881	0.300699	-0.125874	-0.258741	-0.0979021	0.629371	-0.412587	0.104895	-0.216783	-0.300699	0	-0.496503
unknown.055	0.503497	0.65035	0.104895	0.27972	-0.00699301	0.048951	0.321678	-0.356643	-0.587413	0.020979	-0.314685	0.230769	-0.104895	-0.034965	0.027972	-0.307692	0.00699301	-0.146853	0.461538	0.0629371	0.020979	0.307692	0.300699	0.58042	-0.223776	-0.0979021	-0.51049	-0.0909091	-0.132867	-0.636364	-0.0699301	0.188811	-0.461538	-0.048951	0.328671	-0.223776	-0.0909091	-0.342657	-0.195804	0.377622	0.244755	-0.048951	-0.0979021	0.286713	-0.0769231	0.167832	0.0699301	-0.643357	-0.181818
unknown.aliphatic.acid.methyl.ester.01	-0.020979	0.125874	0.020979	0.65035	-0.188811	0.237762	0.125874	-0.13986	0.00699301	0.545455	-0.685315	0.727273	-0.0629371	-0.622378	-0.328671	-0.307692	0.153846	0.20979	0.0839161	0.13986	0.86014	-0.0699301	0.244755	0	0.20979	0.0769231	0.223776	-0.202797	-0.0909091	0.258741	0.216783	0.34965	0.034965	0.734266	-0.265734	0	0.440559	0.370629	0.482517	0.188811	-0.741259	-0.587413	0.58042	0.517483	-0.363636	0.685315	0.0559441	0.188811	-0.426573
unknown.058	-0.153846	0.111888	0.034965	0.517483	-0.244755	0.202797	0.132867	-0.496503	-0.104895	0.321678	-0.545455	0.811189	-0.468531	-0.454545	-0.531469	-0.272727	-0.0839161	0.321678	-0.0839161	0.447552	0.671329	-0.237762	0.132867	0.132867	0.258741	0.153846	0.0979021	0.160839	-0.405594	0.167832	-0.153846	0.265734	-0.0699301	0.776224	0.174825	-0.440559	0.174825	0.307692	0.405594	0	-0.818182	-0.685315	0.27972	0.377622	-0.272727	0.664336	0.020979	0.041958	0.00699301
Oleic.acid.or.Octadecanoic.acid	-0.496503	-0.265734	0.251748	-0.216783	-0.307692	-0.293706	-0.328671	-0.216783	0.405594	0.272727	0.356643	-0.0699301	-0.0769231	-0.00699301	0.181818	0.657343	-0.307692	0.587413	-0.552448	0.237762	0.181818	-0.412587	-0.41958	-0.461538	0.00699301	-0.00699301	0.391608	0	-0.104895	0.265734	-0.293706	-0.153846	0.475524	-0.118881	-0.0839161	0.251748	0.0769231	0.601399	0.692308	0	-0.398601	-0.181818	0.0699301	-0.230769	0.41958	-0.27972	-0.125874	0.636364	0.027972
Stearic.acid	0.0769231	0.335664	0.559441	0.195804	-0.265734	-0.244755	0.230769	-0.272727	-0.398601	0.216783	-0.34965	0.293706	0.286713	-0.503497	-0.153846	-0.321678	-0.188811	0.216783	0.048951	0.048951	0.314685	-0.027972	0.041958	0.321678	-0.181818	-0.370629	0	-0.517483	0.041958	-0.27972	0.48951	0.167832	0.104895	0.13986	-0.328671	0.174825	0.00699301	-0.125874	0.34965	0.013986	-0.111888	-0.174825	0.440559	0.314685	-0.146853	0.272727	0.237762	-0.237762	-0.265734
Glucose.6.phosphate	0.685315	0.58042	-0.20979	0.440559	0.461538	0.293706	0.622378	0.00699301	-0.629371	0.433566	-0.230769	0.328671	-0.111888	-0.335664	0.0839161	-0.58042	0.587413	-0.0699301	0.657343	0.244755	0.0559441	0.622378	0.755245	0.713287	0.377622	0.412587	-0.125874	0.454545	0.0559441	0.160839	0.027972	0.328671	-0.125874	0.503497	0.433566	-0.356643	0	0.048951	-0.160839	0.0839161	-0.153846	-0.321678	-0.230769	0.566434	-0.545455	0.566434	0.195804	-0.153846	0.258741
similar.to.glucose.6.P	0.692308	0.615385	-0.146853	0.398601	0.440559	0.223776	0.643357	0.027972	-0.622378	0.517483	-0.20979	0.237762	-0.0629371	-0.314685	0.244755	-0.461538	0.671329	0.041958	0.629371	0.153846	0.034965	0.643357	0.79021	0.713287	0.265734	0.342657	-0.195804	0.440559	0.160839	0.0769231	0.0909091	0.265734	-0.0769231	0.440559	0.41958	-0.321678	0.00699301	0.104895	-0.132867	0.0909091	-0.0699301	-0.265734	-0.314685	0.531469	-0.503497	0.517483	0.20979	-0.174825	0.202797
unknown.067	-0.559441	-0.475524	0.34965	-0.601399	-0.454545	-0.608392	-0.776224	0.0559441	0.643357	-0.0839161	0.671329	-0.468531	-0.048951	0.300699	-0.13986	0.594406	-0.538462	0.237762	-0.524476	-0.216783	-0.216783	-0.482517	-0.846154	-0.503497	-0.251748	-0.384615	0.111888	-0.405594	0.237762	0.342657	-0.146853	-0.643357	0.685315	-0.594406	-0.0629371	0.20979	-0.188811	0.328671	0.328671	-0.454545	0.104895	0.370629	0.0769231	-0.79021	0.573427	-0.783217	0.111888	0.321678	0.0769231
Sucrose	-0.706294	-0.573427	-0.027972	-0.272727	-0.307692	-0.13986	-0.391608	-0.202797	0.454545	-0.587413	0.13986	0.027972	0.0839161	0.027972	-0.307692	0.230769	-0.678322	-0.181818	-0.657343	0.244755	-0.013986	-0.559441	-0.657343	-0.692308	0.0559441	-0.202797	0.545455	-0.118881	-0.454545	0	-0.0699301	0.027972	-0.041958	-0.20979	-0.412587	0.272727	-0.251748	-0.251748	0.223776	-0.027972	-0.181818	-0.0839161	0.482517	-0.258741	0.293706	-0.300699	-0.48951	0.300699	-0.020979
similar.to.maltose	-0.811189	-0.181818	0.517483	-0.160839	-0.79021	-0.461538	-0.664336	0.013986	0.636364	0.027972	0.146853	-0.230769	0.020979	-0.20979	-0.545455	0.482517	-0.531469	0.174825	-0.79021	-0.559441	0.013986	-0.825175	-0.734266	-0.265734	-0.692308	-0.692308	0.0699301	-0.629371	0.328671	0.132867	0.440559	-0.699301	0.566434	-0.321678	-0.27972	-0.00699301	-0.202797	0.216783	0.41958	-0.496503	0.153846	0.377622	0.391608	-0.664336	0.202797	-0.412587	0.237762	-0.202797	-0.482517
Trehalose	0.412587	0.230769	-0.503497	0.594406	0.363636	0.503497	0.776224	-0.041958	-0.363636	0.328671	-0.734266	0.566434	-0.202797	-0.615385	0.0629371	-0.51049	0.601399	-0.202797	0.398601	0.146853	0.293706	0.356643	0.755245	0.503497	0.440559	0.475524	0.0979021	0.517483	-0.167832	0.0559441	0.314685	0.552448	-0.34965	0.769231	0.202797	-0.377622	0.230769	0.041958	-0.153846	0.202797	-0.398601	-0.594406	0.0559441	0.804196	-0.881119	0.811189	0.020979	-0.041958	-0.0979021
unknown.carboxylic.acid.01	-0.671329	-0.363636	0.111888	0.237762	-0.517483	0.013986	-0.300699	-0.181818	0.503497	0.20979	-0.412587	0.454545	-0.314685	-0.314685	-0.552448	0.153846	-0.146853	0.405594	-0.573427	-0.041958	0.615385	-0.636364	-0.251748	-0.377622	-0.0699301	-0.181818	0.167832	-0.111888	-0.0909091	0.286713	0.13986	-0.146853	0.223776	0.545455	-0.202797	-0.258741	0.20979	0.426573	0.447552	-0.307692	-0.636364	-0.335664	0.370629	-0.0979021	-0.0839161	0.335664	0.00699301	0.146853	-0.237762
unknown.sterol.01	-0.0839161	-0.00699301	0.216783	0.13986	-0.265734	-0.188811	-0.286713	0.258741	0.237762	0.27972	-0.041958	0.0559441	0.174825	-0.475524	-0.496503	-0.223776	-0.181818	-0.195804	0.034965	-0.328671	0.202797	-0.153846	-0.27972	0.0699301	-0.027972	-0.216783	0.251748	-0.643357	0.356643	0.538462	0.475524	-0.181818	0.524476	0	-0.293706	0.202797	0.0979021	0.202797	0.286713	-0.265734	-0.111888	0.0839161	0.636364	-0.0559441	-0.237762	-0.041958	0.412587	0.0909091	-0.370629
unknown.carboxylic.acid.11	-0.454545	-0.146853	0.132867	-0.013986	-0.293706	-0.00699301	-0.251748	-0.048951	0.482517	0.391608	0.0769231	-0.153846	-0.125874	0.132867	0.384615	0.867133	0.048951	0.664336	-0.545455	-0.146853	0.265734	-0.433566	-0.13986	-0.41958	-0.321678	0.020979	0.048951	0.0629371	0.0629371	-0.00699301	-0.223776	-0.223776	0.216783	-0.034965	-0.0699301	0.118881	0.370629	0.678322	0.482517	0.181818	-0.188811	-0.00699301	-0.20979	-0.216783	0.363636	-0.125874	-0.0839161	0.363636	-0.314685
Lignoceric.acid	-0.286713	-0.0559441	0.447552	-0.188811	-0.587413	-0.545455	-0.41958	-0.272727	0.146853	-0.20979	0.041958	0.041958	0.013986	-0.20979	-0.559441	-0.0769231	-0.734266	-0.181818	-0.20979	-0.146853	0	-0.377622	-0.685315	-0.00699301	-0.307692	-0.608392	0	-0.748252	0.00699301	-0.0979021	0.265734	-0.27972	0.27972	-0.391608	-0.146853	0.0909091	-0.307692	-0.20979	0.237762	-0.251748	0.0979021	0.125874	0.594406	-0.314685	0.13986	-0.384615	0.181818	-0.258741	-0.272727
Hexacosanoic.acid	-0.132867	0.34965	-0.00699301	0.335664	-0.048951	0.321678	-0.272727	-0.293706	-0.013986	0.104895	0.20979	0.265734	-0.146853	0.230769	-0.13986	0.223776	-0.20979	0.216783	-0.118881	0.566434	0.307692	-0.125874	-0.00699301	-0.258741	0.0699301	0.27972	0.160839	0.244755	-0.440559	0.0769231	-0.853147	0.153846	-0.237762	0.104895	0.146853	0.027972	0.034965	0.216783	0.384615	0.517483	-0.34965	-0.202797	-0.0559441	-0.00699301	0.517483	0.0839161	-0.405594	0.188811	0.0629371
aliphatic.acid.methyl.ester.02	-0.797203	-0.181818	0.34965	-0.160839	-0.839161	-0.65035	-0.594406	-0.398601	0.58042	0	0.0629371	0.0839161	-0.0839161	-0.237762	-0.342657	0.475524	-0.531469	0.20979	-0.769231	-0.132867	0.188811	-0.629371	-0.713287	-0.524476	-0.503497	-0.811189	0.132867	-0.391608	0.013986	-0.111888	0.230769	-0.482517	0.377622	-0.27972	-0.174825	-0.020979	-0.524476	0.111888	0.587413	-0.258741	-0.0909091	-0.048951	0.503497	-0.545455	0.342657	-0.41958	-0.314685	-0.0979021	-0.405594
Maltose..major.	-0.153846	0.27972	0.461538	0.027972	-0.300699	-0.328671	-0.398601	0.258741	0.321678	0.825175	0.384615	-0.307692	0.0839161	-0.0699301	0.153846	0.538462	0.258741	0.657343	-0.195804	-0.405594	0.160839	-0.118881	-0.0629371	-0.034965	-0.426573	-0.244755	-0.0979021	-0.258741	0.699301	0.447552	0.0839161	-0.594406	0.79021	-0.118881	0.020979	0.0909091	0.104895	0.811189	0.559441	-0.237762	0.027972	0.272727	-0.153846	-0.405594	0.27972	-0.223776	0.363636	0.160839	-0.230769
Urea	-0.314685	-0.0699301	0.454545	-0.0629371	-0.531469	-0.321678	-0.384615	0	0.160839	-0.244755	-0.174825	-0.00699301	0.146853	-0.13986	-0.643357	-0.181818	-0.468531	-0.160839	-0.216783	-0.447552	0.0629371	-0.405594	-0.475524	-0.00699301	-0.48951	-0.671329	-0.188811	-0.797203	0.216783	-0.160839	0.51049	-0.342657	0.153846	-0.195804	-0.356643	0.020979	-0.13986	-0.314685	0	-0.370629	0.244755	0.328671	0.48951	-0.328671	0.034965	-0.153846	0.286713	-0.503497	-0.377622
X2.hydroxybutyric.acid.503	0.111888	0.160839	0.181818	0.153846	0.132867	0.041958	0.104895	0.00699301	-0.412587	-0.195804	-0.0629371	0.300699	0.293706	-0.202797	-0.524476	-0.755245	-0.0769231	-0.174825	0.202797	0.328671	0.0839161	0.181818	0.132867	0.13986	0.258741	-0.111888	0.153846	-0.104895	-0.0699301	0.160839	0.188811	0.20979	-0.048951	0.321678	-0.258741	0.00699301	-0.286713	-0.454545	-0.0629371	-0.244755	-0.132867	-0.0979021	0.307692	0.181818	-0.132867	0.34965	-0.00699301	-0.181818	0.34965
ureidopropionic.acid	-0.13986	0.20979	0.48951	0.118881	-0.237762	-0.104895	-0.447552	0.356643	0.111888	0.0629371	0.13986	-0.181818	0.706294	-0.0629371	-0.258741	-0.0629371	-0.216783	-0.0559441	-0.0629371	-0.307692	0.202797	-0.118881	-0.237762	-0.265734	-0.384615	-0.447552	0.160839	-0.846154	0.377622	0.0979021	0.328671	-0.146853	0.237762	-0.272727	-0.755245	0.657343	0.0699301	-0.125874	0.286713	0.0909091	0.237762	0.426573	0.538462	-0.195804	0.342657	-0.160839	0.0769231	-0.0699301	-0.482517
X2.aminobutyric.acid	-0.503497	-0.0979021	0.307692	-0.0909091	-0.41958	-0.0909091	-0.608392	-0.27972	0.216783	-0.461538	0.188811	0.0559441	0.0909091	0.363636	-0.433566	0.188811	-0.699301	0.041958	-0.426573	0.223776	0.153846	-0.468531	-0.573427	-0.559441	-0.27972	-0.356643	0.0559441	-0.384615	-0.34965	-0.244755	-0.41958	-0.104895	-0.181818	-0.27972	-0.314685	0.230769	-0.167832	-0.272727	0.223776	0.153846	-0.013986	0.146853	0.286713	-0.398601	0.706294	-0.27972	-0.370629	-0.0909091	-0.0839161
X2.ketobutyric.acid	-0.587413	-0.286713	-0.125874	0.153846	-0.391608	0.160839	-0.251748	-0.594406	0.27972	-0.384615	-0.27972	0.517483	-0.342657	0.00699301	-0.412587	0.188811	-0.615385	0.00699301	-0.524476	0.496503	0.405594	-0.573427	-0.405594	-0.524476	0.0769231	0	0.286713	0.0839161	-0.79021	-0.230769	-0.461538	0.251748	-0.41958	0.181818	-0.0839161	-0.0839161	-0.013986	-0.0909091	0.307692	0.321678	-0.531469	-0.454545	0.384615	0.020979	0.258741	0.104895	-0.559441	0.132867	-0.13986
pyridoxal.hydrochloride	-0.370629	0.153846	0.27972	0.258741	-0.685315	-0.384615	0.027972	-0.72028	0.0559441	0.321678	-0.468531	0.608392	-0.440559	-0.706294	-0.433566	0.034965	-0.370629	0.265734	-0.377622	0.13986	0.440559	-0.440559	-0.251748	0.188811	-0.188811	-0.412587	0.041958	-0.153846	-0.237762	-0.153846	0.272727	-0.0629371	0.188811	0.27972	0.20979	-0.41958	-0.251748	0.237762	0.594406	-0.132867	-0.48951	-0.559441	0.48951	0.111888	-0.258741	0.202797	0.027972	-0.20979	-0.34965
norvaline	0.307692	0.272727	-0.391608	0.755245	0.244755	0.503497	0.587413	-0.125874	-0.321678	0.384615	-0.762238	0.797203	-0.027972	-0.699301	-0.104895	-0.594406	0.433566	-0.153846	0.363636	0.377622	0.629371	0.314685	0.65035	0.223776	0.524476	0.391608	0.328671	0.293706	-0.293706	0.153846	0.20979	0.699301	-0.335664	0.853147	-0.0909091	-0.104895	0.258741	0.0559441	0.160839	0.391608	-0.664336	-0.755245	0.426573	0.867133	-0.678322	0.881119	-0.188811	0.13986	-0.216783
norleucine	-0.230769	0.202797	0.755245	-0.426573	-0.517483	-0.783217	-0.552448	0.013986	0.195804	0.314685	0.622378	-0.524476	0.0629371	0.153846	-0.034965	0.468531	-0.237762	0.496503	-0.286713	-0.440559	-0.265734	-0.230769	-0.48951	0.0699301	-0.678322	-0.685315	-0.363636	-0.517483	0.643357	0.0559441	0.132867	-0.846154	0.783217	-0.601399	0.132867	0	-0.370629	0.321678	0.335664	-0.538462	0.440559	0.552448	-0.181818	-0.762238	0.503497	-0.657343	0.426573	-0.251748	-0.013986
oxamic.acid	0.692308	0.356643	0.0559441	-0.230769	0.664336	-0.013986	0.531469	0.0979021	-0.769231	-0.13986	0.41958	-0.293706	0.468531	0.167832	0.573427	-0.370629	0.188811	-0.132867	0.566434	0.405594	-0.503497	0.72028	0.412587	0.412587	0.342657	0.286713	0.0559441	0.251748	-0.013986	-0.167832	-0.104895	0.370629	-0.132867	-0.251748	0.048951	0.342657	-0.216783	-0.41958	-0.272727	0.202797	0.34965	0.0979021	-0.34965	0.328671	0.034965	-0.0629371	-0.013986	0.0699301	0.58042
X2.amino.2.methyl.3.hydroxypropanoic.acid	0.167832	0.356643	-0.195804	0.804196	0.0979021	0.51049	0.538462	-0.258741	-0.342657	0.433566	-0.769231	0.839161	-0.0909091	-0.706294	-0.20979	-0.482517	0.293706	0.0559441	0.195804	0.41958	0.706294	0.111888	0.587413	0.265734	0.384615	0.356643	0.293706	0.251748	-0.356643	0.0909091	0.132867	0.643357	-0.314685	0.895105	-0.0769231	-0.167832	0.307692	0.146853	0.307692	0.384615	-0.727273	-0.755245	0.391608	0.825175	-0.58042	0.93007	-0.111888	0.0769231	-0.237762
glutamine.minor	0	0.195804	-0.391608	0.692308	-0.041958	0.405594	0.433566	-0.524476	-0.188811	0.230769	-0.748252	0.944056	-0.475524	-0.643357	-0.370629	-0.398601	0.104895	-0.0699301	0.048951	0.538462	0.601399	-0.027972	0.377622	0.195804	0.433566	0.321678	0.244755	0.475524	-0.594406	0.041958	-0.0699301	0.545455	-0.398601	0.846154	0.258741	-0.496503	0.041958	0.0979021	0.237762	0.27972	-0.797203	-0.888112	0.34965	0.664336	-0.573427	0.79021	-0.286713	0.00699301	-0.111888
isopropylmalic.acid	-0.503497	0.153846	0.398601	0.377622	-0.601399	-0.13986	-0.496503	0.013986	0.468531	0.601399	-0.20979	0.216783	0.153846	-0.244755	-0.202797	0.377622	0.0839161	0.566434	-0.440559	-0.286713	0.72028	-0.391608	-0.125874	-0.475524	-0.503497	-0.51049	0.020979	-0.468531	0.342657	0.132867	0.20979	-0.314685	0.356643	0.216783	-0.447552	0.160839	0.160839	0.524476	0.699301	0.027972	-0.293706	-0.034965	0.391608	-0.230769	0.300699	0.125874	-0.0979021	0.020979	-0.657343
cysteine	0.293706	0.377622	-0.244755	0.818182	0.244755	0.65035	0.559441	-0.0839161	-0.391608	0.398601	-0.783217	0.741259	0	-0.503497	-0.0979021	-0.517483	0.48951	0.0559441	0.328671	0.314685	0.685315	0.244755	0.748252	0.244755	0.342657	0.405594	0.132867	0.272727	-0.251748	0.020979	0.0979021	0.65035	-0.440559	0.909091	-0.132867	-0.132867	0.426573	0.0769231	0.111888	0.433566	-0.587413	-0.608392	0.216783	0.818182	-0.524476	0.979021	-0.104895	0	-0.216783
arginine	0.377622	0.293706	-0.503497	0.552448	0.496503	0.72028	0.335664	0.167832	-0.132867	0.384615	-0.153846	0.230769	0.034965	-0.111888	0.370629	0.00699301	0.426573	-0.0979021	0.356643	0.328671	0.307692	0.328671	0.566434	0.034965	0.461538	0.811189	0.363636	0.440559	-0.251748	0.272727	-0.41958	0.58042	-0.328671	0.363636	0.034965	0.223776	0.545455	0.342657	0.118881	0.769231	-0.370629	-0.34965	-0.048951	0.608392	-0.181818	0.426573	-0.20979	0.496503	-0.160839
trimethyl.lysine	0.384615	0.328671	-0.048951	0.440559	0.258741	0.293706	0.692308	-0.34965	-0.657343	0.0769231	-0.531469	0.601399	0.146853	-0.531469	0.041958	-0.587413	0.034965	-0.0909091	0.34965	0.58042	0.342657	0.300699	0.468531	0.377622	0.447552	0.307692	0.293706	0.132867	-0.475524	-0.223776	0.118881	0.783217	-0.405594	0.496503	-0.13986	0.111888	0.13986	-0.251748	0.13986	0.454545	-0.433566	-0.622378	0.342657	0.86014	-0.433566	0.65035	-0.118881	0.0629371	0
asparagine..minor.	0.643357	0.58042	-0.244755	0.559441	0.545455	0.503497	0.79021	-0.00699301	-0.692308	0.34965	-0.447552	0.377622	0.195804	-0.293706	0.41958	-0.468531	0.685315	0.013986	0.566434	0.335664	0.244755	0.643357	0.937063	0.447552	0.321678	0.433566	-0.00699301	0.468531	-0.111888	-0.202797	0.0629371	0.643357	-0.468531	0.559441	0.034965	-0.020979	0.188811	-0.104895	-0.104895	0.51049	-0.167832	-0.405594	-0.167832	0.804196	-0.426573	0.727273	-0.146853	-0.0699301	0.027972
X6.hydroxynicotinic.acid	-0.181818	0.020979	-0.0839161	-0.0769231	-0.20979	-0.034965	0.00699301	-0.335664	0.188811	0.0559441	-0.041958	-0.111888	-0.321678	0.230769	0.496503	0.713287	-0.013986	0.293706	-0.314685	-0.0629371	-0.027972	-0.216783	-0.0559441	-0.132867	-0.356643	-0.013986	-0.244755	0.258741	-0.188811	-0.531469	-0.307692	-0.0979021	-0.230769	-0.237762	0.300699	-0.13986	0.0629371	0.223776	0.0979021	0.363636	0.104895	-0.041958	-0.370629	-0.118881	0.258741	-0.216783	-0.251748	-0.0559441	-0.265734
cytosine	-0.755245	-0.118881	0.335664	0.104895	-0.699301	-0.153846	-0.566434	-0.118881	0.685315	0.335664	-0.048951	-0.020979	-0.0559441	-0.0839161	-0.0839161	0.818182	-0.27972	0.531469	-0.769231	-0.314685	0.447552	-0.748252	-0.461538	-0.545455	-0.587413	-0.370629	0.111888	-0.384615	0.0979021	-0.00699301	0.013986	-0.384615	0.307692	-0.0979021	-0.307692	0.160839	0.237762	0.58042	0.678322	0.0979021	-0.195804	0.0559441	0.258741	-0.384615	0.405594	-0.188811	-0.0839161	0.153846	-0.678322
dodecanoic.acid	0.307692	0.559441	-0.0839161	0.608392	0.335664	0.48951	0.27972	-0.034965	-0.398601	0.426573	-0.034965	0.412587	0.20979	-0.335664	0.00699301	-0.286713	0.174825	0.041958	0.300699	0.608392	0.391608	0.293706	0.475524	0.153846	0.447552	0.545455	0.482517	0.251748	-0.272727	0.34965	-0.335664	0.559441	-0.132867	0.440559	-0.0769231	0.244755	0.20979	0.20979	0.405594	0.573427	-0.48951	-0.426573	0.195804	0.594406	-0.0839161	0.51049	-0.174825	0.370629	0.027972
alanyl.L.alanine	0.202797	0.461538	-0.27972	0.79021	0.146853	0.475524	0.58042	-0.027972	-0.300699	0.440559	-0.72028	0.622378	0.034965	-0.769231	-0.13986	-0.475524	0.517483	-0.13986	0.202797	0.104895	0.468531	0.202797	0.692308	0.370629	0.195804	0.216783	0.216783	0.293706	-0.0769231	0.0769231	0.440559	0.461538	-0.272727	0.769231	-0.0629371	-0.237762	0.104895	0.034965	0.118881	0.258741	-0.391608	-0.524476	0.307692	0.713287	-0.734266	0.839161	-0.0909091	-0.153846	-0.34965
asparagine	0.307692	0.153846	-0.65035	0.657343	0.307692	0.671329	0.629371	-0.195804	-0.293706	0.034965	-0.769231	0.713287	-0.342657	-0.51049	-0.195804	-0.545455	0.272727	-0.454545	0.34965	0.335664	0.335664	0.195804	0.559441	0.370629	0.531469	0.587413	0.195804	0.503497	-0.524476	0.00699301	0.013986	0.685315	-0.615385	0.727273	0.230769	-0.384615	0.244755	-0.118881	-0.195804	0.405594	-0.496503	-0.664336	0.216783	0.804196	-0.776224	0.776224	-0.153846	-0.034965	-0.132867
n.carbamyl.DL.aspartic.acid	0.692308	0.405594	0.104895	-0.181818	0.405594	-0.237762	0.265734	0.167832	-0.475524	0.321678	0.328671	-0.300699	0.202797	0.27972	0.65035	-0.125874	0.566434	0.20979	0.615385	-0.00699301	-0.265734	0.769231	0.461538	0.335664	0.027972	-0.00699301	-0.433566	0.153846	0.440559	-0.118881	-0.0699301	-0.0629371	0.132867	-0.195804	0.27972	0.0629371	-0.153846	0.00699301	-0.20979	0	0.370629	0.181818	-0.552448	0.027972	0.132867	-0.125874	0.118881	-0.0979021	0.363636
dihydroorotic.acid	0.391608	0.216783	0.00699301	-0.125874	0.027972	-0.0559441	-0.034965	0.0909091	-0.00699301	0.293706	0.125874	-0.363636	-0.363636	0.41958	0.405594	0.370629	0.265734	0.181818	0.328671	-0.447552	-0.216783	0.181818	0.111888	0.377622	-0.335664	0.0979021	-0.706294	-0.00699301	0.34965	-0.202797	-0.272727	-0.34965	0.048951	-0.321678	0.58042	-0.258741	0.286713	0.342657	-0.272727	0.0629371	0.405594	0.34965	-0.643357	-0.216783	0.118881	-0.27972	0.440559	-0.251748	-0.0979021
palmitoleic.acid	-0.706294	-0.440559	-0.230769	0.0699301	-0.531469	-0.0699301	-0.706294	-0.041958	0.846154	-0.118881	-0.0559441	0.181818	-0.244755	-0.0559441	-0.524476	0.342657	-0.363636	-0.202797	-0.545455	-0.153846	0.314685	-0.573427	-0.601399	-0.727273	-0.118881	-0.272727	0.286713	-0.20979	-0.125874	0.307692	-0.0839161	-0.27972	0.118881	-0.041958	-0.167832	-0.027972	-0.0979021	0.195804	0.293706	-0.0559441	-0.286713	-0.0769231	0.538462	-0.426573	0.188811	-0.244755	-0.377622	0.181818	-0.440559
heptadecanoic.acid	-0.552448	-0.314685	-0.356643	0.160839	-0.517483	-0.111888	-0.503497	-0.181818	0.713287	-0.041958	-0.202797	0.342657	-0.440559	-0.286713	-0.58042	0.167832	-0.293706	-0.34965	-0.398601	-0.118881	0.272727	-0.454545	-0.48951	-0.440559	-0.027972	-0.244755	0.230769	-0.0699301	-0.167832	0.293706	0.020979	-0.230769	0.0909091	0.0559441	0.104895	-0.286713	-0.244755	0.167832	0.230769	-0.104895	-0.328671	-0.251748	0.559441	-0.27972	-0.104895	-0.146853	-0.321678	0.041958	-0.426573
X6.phosphogluconic.acid	0.636364	0.559441	-0.286713	0.552448	0.461538	0.405594	0.629371	0.013986	-0.587413	0.433566	-0.342657	0.433566	-0.111888	-0.391608	0.020979	-0.615385	0.615385	-0.104895	0.629371	0.272727	0.167832	0.587413	0.797203	0.643357	0.41958	0.454545	-0.0559441	0.482517	-0.00699301	0.188811	0.034965	0.405594	-0.202797	0.622378	0.363636	-0.356643	0.0559441	0.048951	-0.13986	0.146853	-0.251748	-0.398601	-0.146853	0.636364	-0.594406	0.678322	0.118881	-0.125874	0.188811
PEP	0.0839161	-0.00699301	-0.300699	0.51049	0	0.321678	0.356643	-0.153846	-0.020979	0.433566	-0.65035	0.643357	-0.517483	-0.587413	-0.335664	-0.328671	0.272727	0.041958	0.146853	0.0979021	0.482517	-0.041958	0.335664	0.356643	0.384615	0.377622	0.0839161	0.27972	-0.153846	0.363636	0.146853	0.258741	0	0.797203	0.293706	-0.517483	0.34965	0.405594	0.111888	-0.0909091	-0.671329	-0.608392	0.181818	0.503497	-0.72028	0.685315	0.258741	0.0979021	-0.0909091
[truncated: 94 more columns]
